# Supplementary material for: Hopeahainol C monohydrate
Source: Acta Crystallogr Sect E Struct Rep Online. 2011 May 14;67(Pt 6):o1392–3. doi: 10.1107/S1600536811017053 (PMC3120350; doi:10.1107/S1600536811017053)
Supplement: Supplementary file 2 [file e-67-o1392-Isup2.hkl]

# 
# h,k,l, Fc-squared, Fo-squared, sigma(Fo-squared) and status flag 
# 
data_I
_shelx_title ' mo_hpc_0m in C2/c  (100K)' 
_shelx_refln_list_code          4 
_shelx_F_calc_maximum      270.26 
_exptl_crystal_F_000       968.00 
_reflns_d_resolution_high  0.7697 
 
loop_ 
 _symmetry_equiv_pos_as_xyz 
 'x, y, z' 
 '-x, y, -z+1/2' 
 'x+1/2, y+1/2, z' 
 '-x+1/2, y+1/2, -z+1/2' 
 '-x, -y, -z' 
 'x, -y, z-1/2' 
 '-x+1/2, -y+1/2, -z' 
 'x+1/2, -y+1/2, z-1/2' 
 
_cell_length_a    21.2254 
_cell_length_b     3.8500 
_cell_length_c    25.3530 
_cell_angle_alpha  90.000 
_cell_angle_beta  108.933 
_cell_angle_gamma  90.000 
 
_shelx_F_squared_multiplier     1.000 
 
loop_ 
 _refln_index_h 
 _refln_index_k 
 _refln_index_l 
 _refln_F_squared_calc 
 _refln_F_squared_meas 
 _refln_F_squared_sigma 
 _refln_observed_status 
   2   0   0     3310.41     3016.47     80.92 o 
   4   0   0    73042.27    70751.54   1676.32 o 
   6   0   0     5760.47     5754.51    134.77 o 
   8   0   0      668.28      753.33     32.59 o 
  10   0   0    28508.59    30365.83    380.47 o 
  12   0   0      151.12      137.03     21.39 o 
  14   0   0        0.93       24.90     25.00 o 
  16   0   0      429.66      419.08     38.80 o 
  18   0   0      274.90      311.45     38.25 o 
  20   0   0      638.26      534.48     89.55 o 
  22   0   0      109.12       11.35     32.04 o 
  24   0   0      114.61       69.93     34.85 o 
  26   0   0     1959.04     2439.32    171.52 o 
   1   1   0     1093.86      970.28     23.86 o 
   3   1   0     2289.12     2096.68     34.47 o 
   5   1   0     4171.24     3960.82     63.42 o 
   7   1   0      258.65      254.59     16.47 o 
   9   1   0     3469.97     3796.07     65.99 o 
  11   1   0       24.85       23.09     12.55 o 
  13   1   0      447.23      465.83     51.97 o 
  15   1   0      187.17      147.25     21.37 o 
  17   1   0      977.03      865.11     37.10 o 
  19   1   0      291.67      326.08     27.43 o 
  21   1   0       42.25       21.19     20.70 o 
  23   1   0       65.97       11.08     43.67 o 
  25   1   0      131.80      138.80     33.39 o 
   0   2   0      293.06      239.14     21.57 o 
   2   2   0      176.90      164.61     40.36 o 
   4   2   0      625.80      582.86     46.64 o 
   6   2   0      339.62      320.97     19.07 o 
   8   2   0       92.62       96.48     15.74 o 
  10   2   0        3.06       19.42     19.53 o 
  12   2   0      362.98      428.56     31.52 o 
  14   2   0      168.85      179.26     25.46 o 
  16   2   0      188.74      116.21     88.63 o 
  20   2   0      268.15      265.21     34.66 o 
  22   2   0     1179.68     1254.32    103.35 o 
   1   3   0      499.10      496.23     37.62 o 
   3   3   0       32.60       42.57     21.09 o 
   5   3   0      197.65      183.63     31.52 o 
   7   3   0        0.04        4.69     24.39 o 
   9   3   0       13.74       62.98    103.48 o 
  11   3   0      316.20      292.38     68.09 o 
  13   3   0      696.47      619.82     59.25 o 
  15   3   0      792.00      748.87     68.41 o 
   0   4   0     4308.11     5073.26    369.87 o 
   2   4   0       50.88      435.73     93.55 o 
   4   4   0      903.78     1699.81    283.21 o 
   6   4   0      351.30     1738.24    210.46 o 
   8   4   0      988.98     1664.17    264.76 o 
  10   4   0      471.26     1809.59    259.61 o 
  12   4   0      210.36     1513.21    267.79 o 
 -25   1   1       48.11       43.69     35.95 o 
 -23   1   1      275.68      257.25     33.92 o 
 -21   1   1       45.57       33.56     25.27 o 
 -19   1   1       22.02       35.13     18.10 o 
 -17   1   1       69.65       52.06     17.62 o 
 -15   1   1        0.99       18.88     12.17 o 
 -13   1   1      381.89      429.20     20.80 o 
 -11   1   1        0.01        1.77      6.54 o 
  -9   1   1     1224.76     1231.42     28.99 o 
  -7   1   1     2062.99     2253.62     39.00 o 
  -5   1   1    18275.79    17123.83    198.55 o 
  -3   1   1     1079.39      997.39     31.58 o 
  -1   1   1     6211.79     6018.18     77.84 o 
   1   1   1    11525.73    10614.22    229.67 o 
   3   1   1    17094.16    16552.45    239.98 o 
   5   1   1       56.19       52.71      7.70 o 
   7   1   1       14.85       14.71      6.34 o 
   9   1   1      423.21      538.87     22.57 o 
  11   1   1     3666.21     3638.19     58.04 o 
  13   1   1       40.90       32.63     14.57 o 
  15   1   1       35.44       21.63     10.71 o 
  17   1   1     2987.92     3007.72    102.44 o 
  19   1   1      498.10      509.99     35.59 o 
  21   1   1     2630.12     3119.49    100.80 o 
  23   1   1      469.94      449.65     50.78 o 
  25   1   1       87.13      103.39     31.68 o 
 -24   2   1       29.17       10.92     52.48 o 
 -22   2   1       56.17        5.62     27.52 o 
 -20   2   1      281.47      271.57     35.36 o 
 -16   2   1     1130.74     1111.48     41.98 o 
 -14   2   1      685.78      685.38     42.55 o 
 -12   2   1      868.59      876.95     42.66 o 
 -10   2   1      121.88      114.08     19.38 o 
  -8   2   1     9560.76     9618.07    123.40 o 
  -6   2   1      559.54      623.62     23.68 o 
  -4   2   1     9170.03     8965.56    151.00 o 
  -2   2   1      586.16      582.75     22.91 o 
   0   2   1      262.39      278.24     16.78 o 
   2   2   1     4047.45     3716.39    155.27 o 
   4   2   1      698.93      569.28     38.89 o 
   6   2   1     1969.63     1990.08     44.26 o 
   8   2   1      221.18      183.29     19.47 o 
  10   2   1      177.51      219.17     22.89 o 
  12   2   1        3.31       13.41     27.92 o 
  14   2   1       25.64       33.62     20.58 o 
  16   2   1       11.49      -52.75     87.81 o 
  18   2   1      887.05      906.34     62.54 o 
  20   2   1      231.45      162.65     41.66 o 
  22   2   1      570.10      592.41     76.89 o 
 -21   3   1      273.84      261.77    101.32 o 
 -15   3   1      299.13      292.78     94.73 o 
 -13   3   1      380.49      434.17     89.05 o 
 -11   3   1       16.56       13.17     36.36 o 
  -9   3   1     3176.85     3293.23    233.74 o 
  -7   3   1       37.59       54.85     26.17 o 
  -5   3   1     1308.12     1234.87     89.75 o 
  -3   3   1       37.57       16.06     27.53 o 
  -1   3   1       18.59      -13.34     37.99 o 
   1   3   1      195.99      188.57     28.15 o 
   3   3   1      750.11      783.16     49.61 o 
   5   3   1        1.68        2.39     42.75 o 
   7   3   1       80.51       35.48     25.90 o 
   9   3   1      194.82      140.59    122.00 o 
  11   3   1     2231.32     2471.62    249.71 o 
  13   3   1      348.84      377.63    145.57 o 
  15   3   1      377.17      350.63     55.38 o 
 -12   4   1      501.44     1915.83    269.10 o 
 -10   4   1      867.47     1804.73    244.35 o 
  -8   4   1        0.37      277.58    172.64 o 
  -4   4   1      593.13     1179.54    230.07 o 
  -2   4   1      321.53      558.78    105.69 o 
   0   4   1       86.83      442.62     95.29 o 
   2   4   1      381.94      909.75    186.17 o 
   4   4   1        0.00      897.32    431.30 o 
   6   4   1        1.94     1273.90    175.85 o 
   8   4   1      749.50     1114.25    247.79 o 
  10   4   1     1174.33     1080.49     92.85 o 
  12   4   1        5.35     1064.66    258.14 o 
 -26   0   2      473.72      456.34     55.26 o 
 -24   0   2      457.23      493.37     53.71 o 
 -22   0   2      883.85      789.09     62.15 o 
 -20   0   2      477.81      539.76     73.44 o 
 -18   0   2      662.62      564.52     46.83 o 
 -16   0   2     1440.59     1492.38     62.56 o 
 -14   0   2       32.46       46.27     14.32 o 
 -12   0   2     2257.05     2479.70     53.57 o 
 -10   0   2      394.62      326.03     18.93 o 
  -8   0   2      654.25      562.18     30.53 o 
  -6   0   2      216.73      372.02     43.08 o 
  -4   0   2     4315.22     4020.35     86.15 o 
  -2   0   2     5575.42     3776.33     97.96 o 
   2   0   2    17444.33    14903.33    355.03 o 
   4   0   2      538.55      480.38     31.67 o 
   6   0   2      889.04      979.27     65.78 o 
   8   0   2     8521.59     9118.59    171.87 o 
  10   0   2      191.00      327.68     37.29 o 
  12   0   2      336.08      286.10     24.19 o 
  14   0   2       29.62       51.15     28.24 o 
  16   0   2     5866.71     6064.27    153.21 o 
  18   0   2      271.88      282.65     36.69 o 
  20   0   2      246.35      265.93     42.13 o 
  22   0   2      399.04      454.33     49.09 o 
  24   0   2        3.04      -10.56     31.68 o 
 -25   1   2       22.31       30.38     46.02 o 
 -23   1   2        0.03       -0.19     24.80 o 
 -21   1   2       40.68       26.26     20.36 o 
 -19   1   2      892.86      855.12     39.45 o 
 -17   1   2        3.35        4.70     15.47 o 
 -15   1   2      157.69      106.63     29.37 o 
 -13   1   2     2054.67     2374.36     47.42 o 
 -11   1   2      124.87      150.28     12.45 o 
  -9   1   2     4421.70     4708.62     65.90 o 
  -7   1   2     5746.59     5663.57     76.24 o 
  -5   1   2     1158.24     1007.76     26.18 o 
  -3   1   2    27676.61    27449.83    512.01 o 
  -1   1   2     4321.46     4339.17     71.71 o 
   1   1   2    64920.68    58726.18   1068.33 o 
   3   1   2     9768.30     9288.81    138.62 o 
   5   1   2     9780.71     9690.79    117.19 o 
   7   1   2      673.92      706.96     19.32 o 
   9   1   2      150.53      122.18     16.71 o 
  11   1   2      673.03      628.29     49.04 o 
  13   1   2     3695.13     3803.80     75.26 o 
  15   1   2      169.69      217.74     37.40 o 
  17   1   2     1922.46     1959.39     58.59 o 
  19   1   2      699.47      660.28     46.95 o 
  21   1   2      795.12      724.16     72.20 o 
  23   1   2       47.85       13.14     47.27 o 
 -24   2   2        6.04      -35.42     40.76 o 
 -22   2   2      111.12       92.79     46.22 o 
 -20   2   2      931.08      940.61     75.94 o 
 -18   2   2       38.05       16.61     89.48 o 
 -16   2   2       21.34      -23.84     23.20 o 
 -14   2   2       90.00       75.13     21.31 o 
 -12   2   2      228.32      228.83     19.20 o 
 -10   2   2      107.98      114.11     35.26 o 
  -8   2   2      212.27      200.33     14.69 o 
  -6   2   2     6132.43     5935.57     87.60 o 
  -4   2   2       24.02       17.80      8.41 o 
  -2   2   2      192.08      193.96     15.79 o 
   0   2   2      250.86      280.78     19.48 o 
   2   2   2        9.67        8.69     15.78 o 
   4   2   2     2513.10     2490.75     76.51 o 
   6   2   2       83.77       86.72     17.91 o 
   8   2   2      117.65      121.89     25.24 o 
  10   2   2      100.19       78.61     31.63 o 
  12   2   2      688.29      799.89    122.97 o 
  14   2   2        3.12       35.14     54.05 o 
  18   2   2      123.06       38.34     36.79 o 
  20   2   2      112.81      107.18     40.50 o 
  22   2   2        0.30      -38.83     52.80 o 
 -21   3   2       61.75      341.85    151.85 o 
 -15   3   2       59.03       61.84     31.44 o 
 -13   3   2       18.29       10.11     61.55 o 
 -11   3   2     1455.07     1371.76     55.98 o 
  -9   3   2      821.45      823.28     43.47 o 
  -7   3   2     1013.40      967.46     41.12 o 
  -5   3   2      310.93      256.41     68.88 o 
  -3   3   2        7.40      -27.95     30.47 o 
  -1   3   2      196.30      142.73    126.56 o 
   1   3   2     5979.84     5789.22    143.01 o 
   3   3   2       17.51       13.77     46.19 o 
   5   3   2     2129.93     2120.37    180.52 o 
   7   3   2       47.94       16.36     27.53 o 
   9   3   2      325.91      377.94     50.62 o 
  11   3   2     2471.22     2477.01    221.93 o 
  13   3   2      673.61      650.78    132.69 o 
  15   3   2      122.82      433.63    470.05 o 
 -12   4   2        2.14     1535.27    233.10 o 
 -10   4   2      658.40     2045.65    248.88 o 
  -6   4   2       27.66     1357.28    224.13 o 
  -4   4   2        2.81      194.69    227.89 o 
  -2   4   2        1.85      209.51    202.74 o 
   0   4   2      120.91      225.63    227.93 o 
   2   4   2        4.55      121.35    225.70 o 
   4   4   2      108.52      361.39    174.94 o 
   8   4   2      237.43      709.38    208.90 o 
  10   4   2       10.00      849.79    219.42 o 
 -25   1   3      220.35      158.73     41.45 o 
 -23   1   3       25.57       -3.92     33.22 o 
 -21   1   3       22.66       31.91     21.22 o 
 -19   1   3       41.03       52.14     19.50 o 
 -17   1   3       12.89        9.46     15.93 o 
 -15   1   3      576.17      679.41     30.24 o 
 -13   1   3     1249.95     1276.19     34.81 o 
 -11   1   3      307.22      397.90     18.07 o 
  -9   1   3     8088.55     8457.85    105.43 o 
  -7   1   3     8365.90     8443.67    168.37 o 
  -5   1   3     8148.07     7583.00    125.50 o 
  -3   1   3    50495.11    47738.90    884.95 o 
  -1   1   3      134.82       83.11     44.35 o 
   1   1   3    46871.87    44578.79    910.63 o 
   3   1   3      140.55      118.26     22.52 o 
   5   1   3     2165.00     1866.23     34.76 o 
   7   1   3      448.18      331.00     14.11 o 
   9   1   3      152.31      157.65     21.26 o 
  11   1   3      111.22      124.13     14.67 o 
  13   1   3      114.23      131.06     17.26 o 
  15   1   3      239.09      184.69     25.43 o 
  17   1   3       45.61       37.78     18.32 o 
  19   1   3      620.84      612.45     38.76 o 
  21   1   3      148.00       96.56     61.98 o 
  23   1   3      761.11      839.65     64.50 o 
 -24   2   3       25.05      -53.95     66.97 o 
 -22   2   3      359.66      369.98     78.54 o 
 -20   2   3        5.00       17.95     47.55 o 
 -18   2   3      862.30      902.74     51.52 o 
 -16   2   3     1988.11     2013.81     67.95 o 
 -14   2   3      213.67      288.12     27.87 o 
 -12   2   3      191.56      224.78     19.38 o 
 -10   2   3        1.07       -1.13     11.15 o 
  -8   2   3     5373.41     5610.23     80.74 o 
  -6   2   3     1411.96     1315.70     33.13 o 
  -4   2   3     8909.09     8774.76    441.70 o 
  -2   2   3       29.07       31.15      8.80 o 
   0   2   3      201.10      230.15     14.32 o 
   2   2   3     2905.30     2987.02     98.30 o 
   4   2   3     4904.89     4871.19     99.69 o 
   6   2   3      634.61      620.12     37.25 o 
   8   2   3     1880.73     1901.52    230.90 o 
  10   2   3     1657.13     1752.35     92.28 o 
  12   2   3     8724.12     8847.25    164.08 o 
  14   2   3     2502.53     2679.45    172.70 o 
  16   2   3      731.19      667.60     73.09 o 
  18   2   3      398.01      389.64     68.40 o 
  20   2   3      468.04      417.41     67.40 o 
  22   2   3     2701.14     3064.44    209.09 o 
 -21   3   3     1253.31     1081.24    130.64 o 
 -15   3   3      162.99      120.31     39.77 o 
 -13   3   3        4.35      -13.53     19.95 o 
 -11   3   3       24.72       11.58     18.84 o 
  -9   3   3       53.97       62.02     34.43 o 
  -7   3   3     2123.59     2182.96     59.74 o 
  -5   3   3      446.47      396.16     46.29 o 
  -3   3   3      455.66      490.44     61.26 o 
  -1   3   3      638.89      593.60     87.00 o 
   1   3   3       84.76       66.12     23.70 o 
   3   3   3      981.24      947.14     65.14 o 
   5   3   3        0.53       12.31     22.70 o 
   7   3   3      178.90      199.46     34.37 o 
   9   3   3      830.82      738.03    133.19 o 
  11   3   3      208.27      171.58     81.80 o 
  13   3   3        0.13      229.10    271.49 o 
  15   3   3       14.18      282.23    354.06 o 
 -12   4   3     2391.08     3405.04    304.26 o 
  -8   4   3     1683.48     1443.27    200.50 o 
  -6   4   3       29.46      176.11    214.11 o 
  -4   4   3      135.51      692.35    170.28 o 
  -2   4   3       71.92      241.51    194.89 o 
   0   4   3      104.86      514.76    174.63 o 
   2   4   3       10.14       93.46    164.62 o 
   4   4   3      164.81      204.42     90.10 o 
   6   4   3      445.21      715.21    232.31 o 
   8   4   3      663.68     1936.55    306.49 o 
  12   4   3        1.01     1306.40    289.21 o 
  14   4   3        6.24     1745.19    316.50 o 
 -26   0   4       11.81       -5.77     40.43 o 
 -24   0   4       66.94        5.34     31.70 o 
 -22   0   4       42.49       33.15     31.15 o 
 -20   0   4     1405.66     1494.21     75.56 o 
 -18   0   4        3.29      -21.12     24.17 o 
 -16   0   4     1414.79     1555.13     63.34 o 
 -14   0   4       76.95       81.67     15.72 o 
 -12   0   4     8836.21    10502.19    174.14 o 
 -10   0   4     3302.91     3265.22     66.60 o 
  -8   0   4    18853.67    18997.72    420.23 o 
  -6   0   4       51.75       -2.82      6.12 o 
  -4   0   4     6290.46     6134.18     99.00 o 
  -2   0   4     7394.63     6956.99    316.53 o 
   0   0   4      595.13      583.69     52.78 o 
   2   0   4     1251.84     1203.40     69.72 o 
   4   0   4     3739.02     3240.96    135.28 o 
   6   0   4     6894.44     6372.72    149.67 o 
   8   0   4     5326.60     4979.06    108.35 o 
  10   0   4     5227.95     4934.93    211.21 o 
  12   0   4      118.52      101.89     34.75 o 
  14   0   4     8722.80     8936.83    201.55 o 
  16   0   4      100.36       60.16     25.24 o 
  18   0   4    14344.34    15343.23    330.30 o 
  20   0   4        0.01      -20.40     45.07 o 
  22   0   4      522.77      560.79     55.08 o 
  24   0   4        0.36       16.33     33.43 o 
 -25   1   4        0.11      -19.40     27.60 o 
 -23   1   4       74.98       52.60     27.62 o 
 -21   1   4     1279.93     1305.07     67.98 o 
 -19   1   4       21.39       12.42     18.08 o 
 -17   1   4      161.76      125.34     17.64 o 
 -15   1   4     1089.51     1141.44     35.51 o 
 -13   1   4     3216.40     3229.27     56.81 o 
 -11   1   4     2000.41     2021.12     39.83 o 
  -9   1   4     1176.84     1060.65     31.39 o 
  -7   1   4      669.73      566.00     29.62 o 
  -5   1   4     4730.81     4475.37     82.36 o 
  -3   1   4       64.09        4.28     49.12 o 
  -1   1   4      473.06      427.41     28.92 o 
   1   1   4    21847.49    20387.73    433.79 o 
   3   1   4     2780.98     2679.00     66.12 o 
   5   1   4       66.84       42.67      8.37 o 
   7   1   4     1123.59     1152.51     25.88 o 
   9   1   4        3.34       -6.97      5.90 o 
  11   1   4      259.05      319.22     25.99 o 
  13   1   4     1140.62     1228.76     50.68 o 
  15   1   4     2782.59     2901.52     68.68 o 
  17   1   4      847.64      879.53     42.43 o 
  19   1   4       82.17       50.36     24.70 o 
  21   1   4       12.40       25.81     62.12 o 
  23   1   4        1.76      -16.99     28.93 o 
 -24   2   4       25.03      -28.48     44.71 o 
 -22   2   4      137.26       84.38     46.75 o 
 -20   2   4      886.66      904.09    100.15 o 
 -18   2   4      220.22      266.21     35.84 o 
 -16   2   4     1485.04     1342.74     53.68 o 
 -14   2   4       10.09       11.84     14.52 o 
 -12   2   4        2.78        9.30     12.44 o 
 -10   2   4      399.85      415.11     38.27 o 
  -8   2   4      683.90      759.79     26.02 o 
  -6   2   4      759.12      667.46     24.54 o 
  -4   2   4     4247.90     1456.35    123.16 o 
  -2   2   4      627.36      575.60     21.90 o 
   0   2   4       51.18       41.05      9.33 o 
   2   2   4     2698.53     2620.67     79.66 o 
   4   2   4       65.51       86.38     18.86 o 
   6   2   4      508.34      544.31     34.60 o 
   8   2   4      127.03       84.83     47.61 o 
  10   2   4       86.41       54.69     41.80 o 
  12   2   4       65.57       68.69     31.18 o 
  14   2   4       23.06       48.55     43.03 o 
  16   2   4      394.01      331.17     43.22 o 
  18   2   4       68.28       56.80     38.20 o 
  20   2   4        8.80       12.48     48.34 o 
  22   2   4      141.06      142.88     37.72 o 
 -21   3   4      740.43      649.15     56.63 o 
 -15   3   4      384.01      373.81     35.80 o 
 -13   3   4       37.73       46.62     22.69 o 
 -11   3   4     1529.56     1456.62     65.51 o 
  -9   3   4     1242.87     1191.07     62.84 o 
  -7   3   4     1983.14     1921.69     86.39 o 
  -5   3   4      180.95      163.10     18.38 o 
  -3   3   4       14.43       -8.13     48.12 o 
  -1   3   4      504.04      474.06    110.25 o 
   1   3   4      143.19       73.72     61.12 o 
   3   3   4        1.26      -15.41     21.31 o 
   5   3   4       11.51      -40.46     20.23 o 
   7   3   4      452.26      432.26     50.87 o 
   9   3   4     1331.67     1409.25    161.94 o 
  11   3   4      156.88      169.30     90.65 o 
  13   3   4      128.92      142.50    190.33 o 
  19   3   4      468.23      341.69     96.91 o 
 -14   4   4      312.85     2227.90    234.24 o 
 -10   4   4      187.22      147.91    110.82 o 
  -4   4   4      123.19      731.38    185.11 o 
  -2   4   4      470.49      657.48    206.71 o 
   0   4   4      310.88      772.71    209.69 o 
   2   4   4       66.15      597.73    204.36 o 
   4   4   4      202.63      198.74     91.02 o 
   6   4   4       93.65      472.32    244.26 o 
   8   4   4        5.08      796.86    234.00 o 
  14   4   4      801.89      790.02    287.97 o 
 -25   1   5        5.48      -36.80     37.61 o 
 -23   1   5       49.07       44.01     31.06 o 
 -21   1   5        0.33       -3.08     19.92 o 
 -19   1   5      827.73      884.84     40.68 o 
 -17   1   5     1342.06     1461.32     38.92 o 
 -15   1   5      620.01      618.48     26.94 o 
 -13   1   5      424.27      469.05     20.74 o 
 -11   1   5     3325.98     3428.14     57.96 o 
  -9   1   5      596.19      685.08     24.48 o 
  -7   1   5       55.79       31.42     16.45 o 
  -5   1   5     1040.09     1052.12     47.61 o 
  -3   1   5      353.80      306.09     26.51 o 
  -1   1   5    13316.99    12867.62    198.99 o 
   1   1   5     4950.26     4903.73     70.52 o 
   5   1   5      418.89      358.08     13.92 o 
   7   1   5       27.67       30.97     11.68 o 
   9   1   5     8875.69     8717.30    114.65 o 
  11   1   5     1256.08     1400.36    115.68 o 
  13   1   5     4942.07     5039.94    104.96 o 
  15   1   5     1367.75     1337.96     46.95 o 
  17   1   5      697.26      653.74     46.15 o 
  19   1   5      397.62      318.15     41.31 o 
  21   1   5      118.39       52.85     76.99 o 
  23   1   5       64.23       65.62     34.86 o 
 -24   2   5       71.92      130.58     55.89 o 
 -22   2   5        7.12      -41.55     42.19 o 
 -20   2   5      956.55      819.93     74.35 o 
 -18   2   5      943.27      850.93     48.91 o 
 -16   2   5        0.02      -20.93     18.80 o 
 -14   2   5      206.10      246.06     22.01 o 
 -12   2   5        1.74        2.56     12.22 o 
 -10   2   5      650.76      632.22     39.90 o 
  -8   2   5      810.57      765.05     28.25 o 
  -6   2   5      311.52      386.67     24.04 o 
  -4   2   5     2639.98     2361.72    131.42 o 
  -2   2   5     2244.92     2164.22     63.89 o 
   0   2   5      115.51       78.21     20.22 o 
   2   2   5    20817.22    20966.92    346.05 o 
   4   2   5      805.56      840.98     41.86 o 
   6   2   5     6290.41     6321.45    130.87 o 
   8   2   5       20.18        2.98     25.11 o 
  10   2   5     1021.45     1141.31     45.66 o 
  12   2   5     1400.06     1497.90     56.81 o 
  14   2   5      860.45      878.12     74.35 o 
  16   2   5        3.12       34.07    105.14 o 
  18   2   5      155.56      174.71     33.17 o 
  20   2   5       24.16       -1.02     27.33 o 
  22   2   5      253.15      278.25     44.95 o 
 -21   3   5      682.25      590.35    111.85 o 
 -17   3   5       55.46       17.03     25.50 o 
 -15   3   5      173.56      184.73     37.97 o 
 -13   3   5     1561.85     1537.97     60.49 o 
 -11   3   5      695.64      653.07     41.36 o 
  -9   3   5     1748.00     1757.82     58.01 o 
  -7   3   5      363.19      344.06     26.38 o 
  -5   3   5      868.35      789.53     81.17 o 
  -3   3   5      724.40      749.41     60.94 o 
  -1   3   5      456.89      444.48     87.55 o 
   1   3   5       24.32       -5.52     21.66 o 
   3   3   5      614.99      554.24     82.49 o 
   5   3   5      100.35       46.27     99.49 o 
   7   3   5      785.72      853.70     61.55 o 
   9   3   5     2858.95     2995.99    215.85 o 
  11   3   5      112.25      162.01    127.43 o 
  13   3   5      929.04      931.37    114.43 o 
  19   3   5      138.52       35.86    187.92 o 
 -12   4   5      868.10      739.98    177.61 o 
 -10   4   5     1476.64     1235.92    189.49 o 
  -6   4   5      402.13      400.65    131.35 o 
  -4   4   5      246.89      486.39    219.00 o 
  -2   4   5      124.14      633.67    194.82 o 
   0   4   5       63.98      543.23    206.08 o 
   2   4   5       15.33      112.83     96.56 o 
   4   4   5       40.21      274.52    218.13 o 
   6   4   5       43.83       93.84    196.40 o 
   8   4   5       10.62      840.50    231.65 o 
  10   4   5        3.61      855.56    261.31 o 
  12   4   5        0.40      -16.31     39.89 o 
 -26   0   6        0.01       57.74     36.93 o 
 -24   0   6      207.92      261.09     45.41 o 
 -22   0   6       37.66      -15.37     42.99 o 
 -20   0   6      469.42      465.35     44.32 o 
 -18   0   6     1893.12     1928.73     92.11 o 
 -16   0   6      485.75      532.27     39.15 o 
 -14   0   6     1615.88     1812.04     53.93 o 
 -12   0   6     3066.52     3281.92     70.75 o 
 -10   0   6      905.62      995.21     35.82 o 
  -8   0   6     6936.32     7721.51    149.04 o 
  -6   0   6     5999.26     6179.37    104.28 o 
  -4   0   6     4977.28     4313.12    189.53 o 
  -2   0   6     1046.98      928.94    105.87 o 
   0   0   6      581.80      596.91     29.97 o 
   2   0   6     4565.33     4736.16    147.59 o 
   4   0   6     3320.25     3453.76     68.51 o 
   6   0   6     1367.57     1411.68    142.14 o 
   8   0   6     6003.54     6427.66    236.29 o 
  10   0   6      814.18      790.33     43.04 o 
  14   0   6        1.09        6.93     19.04 o 
  16   0   6     1174.98     1337.96     64.27 o 
  18   0   6      393.06      413.42     43.38 o 
  20   0   6      403.67      422.30     50.70 o 
  22   0   6       37.67       39.68     33.79 o 
  24   0   6       78.94       59.86     37.04 o 
 -25   1   6      482.64      406.29     36.28 o 
 -23   1   6       47.97       46.38     30.53 o 
 -21   1   6      329.55      274.87     28.43 o 
 -19   1   6      176.87      153.38     25.99 o 
 -17   1   6       16.26       12.17     14.09 o 
 -15   1   6       74.86       74.89     17.21 o 
 -13   1   6      421.21      407.24     22.18 o 
 -11   1   6     4702.51     5275.35     75.25 o 
  -9   1   6       87.23       84.21     16.16 o 
  -7   1   6     1986.52     2080.52     47.31 o 
  -5   1   6     1381.07     1443.29     55.77 o 
  -3   1   6       32.85       61.54     20.19 o 
  -1   1   6     6175.88     5776.39    197.32 o 
   1   1   6      265.04      300.81     23.88 o 
   3   1   6     4837.90     5213.72    118.51 o 
   5   1   6     2582.74     2527.75     81.13 o 
   7   1   6     2256.69     2307.36     41.43 o 
   9   1   6      176.37      181.07     19.22 o 
  11   1   6       59.74       97.79     35.01 o 
  13   1   6     1857.52     1826.68     56.63 o 
  15   1   6     1138.98     1245.09    125.03 o 
  17   1   6       13.02       23.08     33.62 o 
  19   1   6     1704.77     1857.73     79.05 o 
  21   1   6       65.37       64.58     31.49 o 
  23   1   6      512.92      573.93     59.59 o 
 -24   2   6       76.81       25.19     51.26 o 
 -22   2   6      154.39      140.20     51.46 o 
 -20   2   6      913.20     1008.52     58.06 o 
 -18   2   6     1848.76     1863.36     64.90 o 
 -16   2   6       11.74       33.13     17.52 o 
 -14   2   6     1438.91     1471.03     44.36 o 
 -12   2   6      127.25      139.16     17.30 o 
 -10   2   6     3120.52     3265.73     61.80 o 
  -8   2   6     3229.85     3242.10     55.43 o 
  -6   2   6      353.39      376.73     35.21 o 
  -4   2   6     1891.52     1785.84    120.92 o 
  -2   2   6     1947.66     1863.55     60.08 o 
   0   2   6     1181.42     1143.09     52.00 o 
   2   2   6     1179.25     1126.40     49.19 o 
   4   2   6     1261.98     1159.08     48.87 o 
   6   2   6      254.29      202.51     24.39 o 
   8   2   6       17.38      -19.64     34.03 o 
  10   2   6       25.89        1.45     83.90 o 
  12   2   6     1703.50     1765.49     62.79 o 
  14   2   6       69.64      115.24     69.10 o 
  18   2   6       31.04       23.98     25.84 o 
  20   2   6      112.36       61.83     31.56 o 
 -19   3   6     2602.34     2703.28     88.41 o 
 -17   3   6      620.02      554.75     43.02 o 
 -15   3   6     2429.90     2456.22     72.15 o 
 -13   3   6      193.36      206.42     29.89 o 
 -11   3   6      101.24       89.38     26.57 o 
  -9   3   6      967.81     1027.29    132.67 o 
  -7   3   6      350.86      366.53     26.39 o 
  -5   3   6        5.15      -25.04     41.79 o 
  -3   3   6      334.06      150.93    221.43 o 
  -1   3   6        3.46       -0.16     26.06 o 
   1   3   6       52.34        8.36     22.43 o 
   3   3   6      854.97      803.80     70.19 o 
   5   3   6      218.90      164.59     33.10 o 
   7   3   6     3754.23     3652.40    112.96 o 
   9   3   6      260.35      328.22     63.20 o 
  11   3   6      417.31      376.89    167.48 o 
  13   3   6      269.12      224.13     83.30 o 
 -16   4   6        0.35        3.53     38.63 o 
 -14   4   6       30.92       18.60     34.31 o 
 -12   4   6      567.17      575.65     58.22 o 
 -10   4   6      518.57      471.05    143.98 o 
  -6   4   6      190.73      337.01    169.66 o 
  -4   4   6       56.78      594.56    221.44 o 
  -2   4   6       38.28      463.53    208.71 o 
   0   4   6      399.76      547.05    154.02 o 
   2   4   6       77.69      139.41     97.09 o 
   4   4   6       68.70      105.78     84.45 o 
   6   4   6       32.47      175.96    295.62 o 
   8   4   6       21.32      595.17    227.32 o 
  10   4   6      142.98     1123.91    313.78 o 
  12   4   6       18.16     1195.25    295.44 o 
 -25   1   7       26.50        3.45     57.54 o 
 -23   1   7      581.20      485.58     36.31 o 
 -21   1   7       32.33        8.29     20.79 o 
 -19   1   7     2758.05     2610.45     63.29 o 
 -17   1   7     1092.93     1073.02     34.71 o 
 -15   1   7       72.93      122.31     15.82 o 
 -13   1   7       67.73       70.27     13.05 o 
 -11   1   7      222.28      269.30     16.99 o 
  -9   1   7     2351.36     2429.83     44.41 o 
  -7   1   7     1165.30     1261.66     54.43 o 
  -5   1   7     1202.19     1271.43     48.88 o 
  -3   1   7      150.00      139.82     20.17 o 
  -1   1   7      723.72      676.35     36.55 o 
   1   1   7     1270.00      808.02    216.53 o 
   3   1   7      106.19       94.55     17.13 o 
   5   1   7     1361.92     1168.50     40.16 o 
   7   1   7     1877.56     2010.18     39.22 o 
   9   1   7       59.22       45.15     11.66 o 
  11   1   7     3180.04     3349.99    145.73 o 
  13   1   7      531.65      486.44     39.97 o 
  15   1   7     1436.23     1514.69     69.45 o 
  17   1   7      345.94      334.09     51.09 o 
  19   1   7       28.76       12.67     36.83 o 
  21   1   7        2.25       17.55     31.64 o 
  23   1   7      174.73      129.02     37.56 o 
 -24   2   7      225.96      189.49     58.77 o 
 -22   2   7        9.50      -24.50     50.95 o 
 -20   2   7     1989.62     1917.92     74.28 o 
 -18   2   7       20.88       37.04     24.38 o 
 -16   2   7     1308.25     1502.32     47.91 o 
 -14   2   7      385.86      455.11     27.66 o 
 -12   2   7      161.24      171.02     20.74 o 
 -10   2   7       43.65       52.95     39.94 o 
  -8   2   7     3430.48     3617.13     70.43 o 
  -6   2   7       68.91       56.23     40.35 o 
  -4   2   7      831.68      849.38     84.12 o 
  -2   2   7     1420.89     1281.87     51.82 o 
   0   2   7    11929.52    11878.49    211.11 o 
   2   2   7     9012.57     9193.38    182.14 o 
   4   2   7     2876.28     2775.72    112.73 o 
   6   2   7        0.05       13.63     18.15 o 
   8   2   7       66.79       39.97     23.76 o 
  10   2   7    10855.44    11264.84    283.48 o 
  12   2   7      412.52      415.35     53.70 o 
  14   2   7     1957.40     2055.86     95.26 o 
  18   2   7       15.58      -21.18     41.42 o 
  20   2   7        9.51      -38.49     60.78 o 
 -19   3   7        0.24       -1.86     28.03 o 
 -17   3   7      247.77      199.30     32.63 o 
 -15   3   7       18.70       23.53     25.01 o 
 -13   3   7       61.40       55.25     23.94 o 
 -11   3   7      275.43      251.14     29.90 o 
  -9   3   7      489.68      513.29     34.44 o 
  -7   3   7        6.48        1.20     46.97 o 
  -5   3   7       89.68       77.66     62.26 o 
  -3   3   7      192.45      229.71     24.58 o 
  -1   3   7      396.50      127.81    351.66 o 
   1   3   7      176.73      114.49    111.70 o 
   3   3   7     4540.93     4206.04    192.58 o 
   5   3   7     1652.11     1761.92     81.59 o 
   7   3   7      844.15      936.23     82.15 o 
   9   3   7        3.00        6.83     57.38 o 
  11   3   7      932.08     1044.40    126.54 o 
  13   3   7       43.60       81.81    123.37 o 
 -16   4   7        8.14      -28.34     71.79 o 
 -14   4   7      315.79      273.27     61.40 o 
 -12   4   7     1583.20     1496.66     79.75 o 
 -10   4   7       19.41       16.29     43.98 o 
  -8   4   7        3.71      253.68    338.96 o 
  -6   4   7      140.14      532.71    215.44 o 
  -4   4   7       16.76      119.64    215.65 o 
  -2   4   7        0.96       14.04     74.61 o 
   0   4   7      177.47      206.49     90.19 o 
   2   4   7      666.76      684.01    127.20 o 
   4   4   7      447.93      670.19    221.24 o 
   6   4   7      477.60     1935.49    337.27 o 
   8   4   7      343.30     1387.96    301.61 o 
  10   4   7      224.58     1236.85    310.22 o 
  12   4   7       31.87      -83.96    171.21 o 
 -26   0   8        2.99      -33.49     43.55 o 
 -24   0   8     1282.76     1305.11     79.40 o 
 -22   0   8      532.04      468.58     51.82 o 
 -20   0   8     2726.26     2643.04     85.58 o 
 -18   0   8      315.03      290.94     36.01 o 
 -16   0   8     1434.02     1350.54     59.16 o 
 -14   0   8     2607.23     2504.55     64.54 o 
 -12   0   8      284.05      355.65     25.46 o 
 -10   0   8     6349.03     6233.15    130.67 o 
  -8   0   8     1719.04     1892.43     48.56 o 
  -6   0   8     5333.94     5726.79    124.71 o 
  -4   0   8     6393.62     6356.29    174.12 o 
  -2   0   8     1565.39     1588.07     53.53 o 
   0   0   8     5026.17     5456.39    118.92 o 
   2   0   8     3989.04     4233.10    102.74 o 
   4   0   8     2027.74     2120.98    102.90 o 
   6   0   8     2446.91     2558.34     70.21 o 
   8   0   8     4410.94     4660.39    111.61 o 
  10   0   8     2522.24     2778.31     78.43 o 
  12   0   8      759.57      800.03     56.03 o 
  14   0   8      691.01      674.77     47.94 o 
  16   0   8     1300.61     1293.80     65.84 o 
  18   0   8      650.05      581.73     50.94 o 
  20   0   8       17.77       30.53     28.59 o 
  22   0   8      257.04      389.40     49.22 o 
 -25   1   8      248.49      200.61     31.69 o 
 -23   1   8       90.57       83.23     26.31 o 
 -21   1   8      177.07      128.90     24.98 o 
 -19   1   8      452.58      480.24     31.55 o 
 -17   1   8     1545.59     1626.62     40.86 o 
 -15   1   8     1087.46     1079.54     38.56 o 
 -13   1   8       95.89       89.24     13.68 o 
 -11   1   8      404.04      429.65     21.03 o 
  -9   1   8     1111.62     1184.61     36.32 o 
  -7   1   8      478.31      533.60     24.66 o 
  -5   1   8      648.09      852.67    125.73 o 
  -3   1   8     4513.30     4771.81     91.14 o 
  -1   1   8     4905.25     4678.12    227.36 o 
   1   1   8       17.68       12.42     30.63 o 
   3   1   8     5870.62     6046.24    246.92 o 
   5   1   8      951.71      585.94     43.72 o 
   7   1   8     2209.98     2569.47     49.70 o 
   9   1   8      406.73      319.99     28.64 o 
  11   1   8     2527.32     2381.65     66.25 o 
  13   1   8     3361.62     3471.35     76.77 o 
  15   1   8       40.25       25.02     16.59 o 
  17   1   8      426.38      369.28     41.66 o 
  19   1   8      349.38      314.45     42.61 o 
  21   1   8      756.08      878.53     65.76 o 
 -24   2   8      162.32      205.86     59.52 o 
 -22   2   8      301.72      209.12     53.40 o 
 -20   2   8      164.10       88.34     29.73 o 
 -18   2   8      261.44      250.39     27.39 o 
 -16   2   8      167.61      161.48     22.48 o 
 -14   2   8     1845.03     1952.02     50.69 o 
 -12   2   8      926.31     1015.06     44.76 o 
 -10   2   8     2040.31     2219.26     57.33 o 
  -8   2   8      114.51      118.85     19.89 o 
  -6   2   8     2689.82     2735.05     88.31 o 
  -4   2   8     1634.09     1599.62    118.32 o 
  -2   2   8     3801.65     3631.00     84.76 o 
   0   2   8      423.50      381.19     36.32 o 
   2   2   8     6903.02     7214.84    154.41 o 
   4   2   8      441.06      395.10     60.16 o 
   6   2   8      384.18      376.27     24.96 o 
   8   2   8      891.21      907.60     28.86 o 
  10   2   8        1.78       -0.88     50.50 o 
  12   2   8     1180.55     1172.42     76.89 o 
  14   2   8      228.84      239.57     93.14 o 
  16   2   8       46.09       44.38     54.46 o 
  18   2   8       89.56      105.75     58.97 o 
  20   2   8      558.25      559.90     61.72 o 
 -21   3   8       25.59       -1.25     49.25 o 
 -19   3   8       33.85        8.12     34.54 o 
 -17   3   8      820.97      833.94     48.38 o 
 -15   3   8       84.85       86.57     27.50 o 
 -13   3   8       99.55      113.84     26.04 o 
 -11   3   8       31.47       41.65     58.06 o 
  -9   3   8      193.09      180.03     42.78 o 
  -7   3   8     3297.92     3244.35     75.67 o 
  -5   3   8        1.09      -30.26     66.42 o 
  -3   3   8       67.10       23.77     97.48 o 
  -1   3   8       52.19       45.21     74.76 o 
   1   3   8      514.41      588.21    116.21 o 
   3   3   8     4070.70     4030.51    126.94 o 
   5   3   8        0.00      -15.10     24.41 o 
   7   3   8      717.48      749.36     76.69 o 
   9   3   8      565.64      613.43     91.04 o 
  11   3   8        3.57       10.88     99.42 o 
  13   3   8      299.70      337.47    232.74 o 
  15   3   8       79.10      395.09    571.52 o 
  17   3   8       24.27      371.96    553.36 o 
 -16   4   8        9.67       -8.24     37.55 o 
 -14   4   8      178.38      192.89     53.11 o 
 -12   4   8       47.68       20.06     30.08 o 
 -10   4   8      232.69      190.91     39.25 o 
  -6   4   8      290.55      568.24    229.56 o 
  -4   4   8        1.64       85.48    105.54 o 
  -2   4   8      184.08      170.66     95.03 o 
   0   4   8        0.65      212.21    243.21 o 
   2   4   8      179.56      605.04    281.89 o 
   4   4   8      244.19      325.23    149.25 o 
   6   4   8       45.41      628.41    248.97 o 
   8   4   8        0.34      603.16    255.59 o 
  10   4   8       33.24     1145.91    300.48 o 
  12   4   8      159.21      145.82     55.04 o 
 -25   1   9       23.58      -17.27     24.82 o 
 -23   1   9       50.18       66.90     25.35 o 
 -21   1   9      274.54      273.45     28.17 o 
 -19   1   9     2063.62     2200.19     58.35 o 
 -17   1   9     1391.86     1360.69     43.73 o 
 -15   1   9      476.64      519.84     28.41 o 
 -13   1   9      253.36      260.59     18.23 o 
 -11   1   9      426.11      370.38     19.69 o 
  -9   1   9     3751.93     3975.42     86.12 o 
  -7   1   9      209.01      165.78     28.86 o 
  -5   1   9      152.07      202.03     43.74 o 
  -3   1   9     5150.89     5515.08    273.57 o 
  -1   1   9        1.39       11.33     30.89 o 
   1   1   9     2694.10     3048.44     73.33 o 
   3   1   9     5047.74     4957.16    118.49 o 
   5   1   9     2301.28     2432.42     54.84 o 
   7   1   9     1395.10     1444.67     32.66 o 
   9   1   9       15.83        2.32     27.48 o 
  11   1   9      955.38      916.04     37.24 o 
  13   1   9      556.39      502.38     32.28 o 
  15   1   9       86.67       89.20     20.43 o 
  17   1   9       63.66       50.83     29.11 o 
  19   1   9      106.33       99.35     33.76 o 
  21   1   9       66.76       59.18     34.17 o 
 -24   2   9      342.52      281.31     62.75 o 
 -22   2   9      836.38      590.98     68.62 o 
 -20   2   9      195.69      166.76     31.86 o 
 -18   2   9     3190.34     3205.07     72.81 o 
 -16   2   9       42.58       30.13     17.94 o 
 -14   2   9       94.29       92.94     18.42 o 
 -12   2   9      351.37      413.92     29.56 o 
 -10   2   9       95.58      119.79     24.41 o 
  -8   2   9      814.67      754.86     41.05 o 
  -6   2   9        0.01       -8.95     23.04 o 
  -4   2   9       11.79       -5.17     10.83 o 
  -2   2   9     1841.80     1783.82     56.78 o 
   0   2   9      659.67      742.28     45.61 o 
   2   2   9        6.81        6.80     15.28 o 
   4   2   9      247.43      261.14     85.84 o 
   6   2   9      121.13      103.51     49.67 o 
   8   2   9      573.17      477.78     93.31 o 
  10   2   9      122.46       98.39     23.30 o 
  12   2   9      833.57      836.93     74.41 o 
  14   2   9      131.96      127.90     86.17 o 
  16   2   9      152.49      177.58     65.26 o 
  18   2   9        1.81       30.35     29.27 o 
  20   2   9      130.92      136.53     37.28 o 
 -21   3   9      274.84      220.54     41.09 o 
 -19   3   9      717.33      683.84     49.18 o 
 -17   3   9        3.51      -28.90     23.83 o 
 -15   3   9      227.98      272.83     40.43 o 
 -13   3   9        0.03        9.10     21.02 o 
 -11   3   9       88.74      124.60     57.47 o 
  -9   3   9       16.52       25.26     42.43 o 
  -7   3   9       33.27       45.40     17.57 o 
  -5   3   9        2.81      -21.85     74.97 o 
  -3   3   9        1.71       14.75     14.77 o 
  -1   3   9      175.42       78.46    141.69 o 
   1   3   9        0.92       -5.60     28.74 o 
   3   3   9     1638.68     1541.71     78.61 o 
   5   3   9     1029.06     1088.17     62.72 o 
   7   3   9      172.46      187.93     45.37 o 
   9   3   9      258.22      272.44    105.68 o 
  11   3   9      705.66      620.29     84.71 o 
  13   3   9       35.95       97.02    236.94 o 
  15   3   9       10.65      -52.99     41.17 o 
  17   3   9        9.13      300.00    429.76 o 
 -16   4   9       95.12       74.93     41.46 o 
 -14   4   9      282.65      293.48     66.06 o 
 -12   4   9       23.35       32.02     28.84 o 
 -10   4   9       52.80       58.83     28.02 o 
  -6   4   9     3195.90     2939.48    100.64 o 
  -4   4   9      197.34      327.71    150.21 o 
  -2   4   9      141.59       35.20     92.98 o 
   0   4   9      256.09      699.76    298.54 o 
   2   4   9     1024.08     1216.32    148.69 o 
   4   4   9     6918.55     7122.99    445.53 o 
   6   4   9        0.52      556.54    262.41 o 
   8   4   9     1547.49     1533.36    119.95 o 
  10   4   9        0.09       33.37    272.71 o 
 -26   0  10      485.85      322.83     52.60 o 
 -24   0  10       77.09       56.77     35.48 o 
 -22   0  10      685.90      601.30     68.19 o 
 -20   0  10      246.77      268.96     37.19 o 
 -18   0  10     6782.98     7003.05    150.27 o 
 -16   0  10     3050.54     3203.15     79.33 o 
 -14   0  10       28.28       22.65     18.52 o 
 -12   0  10      532.30      561.75     31.99 o 
 -10   0  10     2574.76     2676.12     61.89 o 
  -8   0  10     6837.72     7396.46    159.23 o 
  -4   0  10       54.95      114.25     23.45 o 
  -2   0  10      197.49      179.16     26.70 o 
   0   0  10     2269.50     2665.92    104.46 o 
   2   0  10     1239.08     1107.79     58.11 o 
   4   0  10    13540.19    15907.78    290.75 o 
   6   0  10      333.23      375.50     30.80 o 
   8   0  10     2876.61     3179.12     84.33 o 
  10   0  10      285.09      287.02     29.50 o 
  12   0  10      153.14      150.08     29.33 o 
  14   0  10    10212.68    10660.33    239.94 o 
  16   0  10       18.21       10.92     23.54 o 
  18   0  10      145.72      131.81     32.44 o 
  20   0  10       76.95       74.87     32.29 o 
  22   0  10     1344.54     1785.68     89.25 o 
 -27   1  10       64.37      102.18     40.58 o 
 -25   1  10       27.87       22.68     25.47 o 
 -23   1  10      495.69      444.66     35.34 o 
 -21   1  10      113.08       99.28     23.70 o 
 -19   1  10      202.95      192.45     24.68 o 
 -17   1  10     1276.49     1334.49     46.87 o 
 -15   1  10      233.14      236.24     19.36 o 
 -13   1  10      450.16      420.46     31.15 o 
 -11   1  10      357.59      446.91     21.38 o 
  -9   1  10     1162.96     1417.82     41.02 o 
  -7   1  10     3807.31     4097.07     64.12 o 
  -5   1  10      215.01      318.48     24.35 o 
  -3   1  10      265.71      256.97     24.23 o 
  -1   1  10     1439.82     1561.29     43.82 o 
   1   1  10     1146.53     1175.69     48.72 o 
   3   1  10       44.55       28.00     22.27 o 
   5   1  10     2454.04     2496.23     78.66 o 
   7   1  10      737.84      787.28     30.90 o 
   9   1  10      236.67      215.68     21.38 o 
  11   1  10     1189.40     1276.18     51.44 o 
  13   1  10      734.03      717.77     37.40 o 
  15   1  10      493.38      505.54     44.99 o 
  17   1  10      147.75      136.03     34.50 o 
  19   1  10       36.71       41.19     30.67 o 
  21   1  10       72.15       46.43     40.98 o 
 -24   2  10        9.65      -83.27     53.58 o 
 -22   2  10       62.84        5.04     47.48 o 
 -20   2  10      159.65      183.28     33.04 o 
 -18   2  10      151.15      135.58     27.43 o 
 -16   2  10       11.12       -1.77     16.48 o 
 -14   2  10        6.48        6.15     18.79 o 
 -12   2  10       10.14        8.47     36.53 o 
 -10   2  10      215.34      248.82     22.16 o 
  -8   2  10      479.35      521.14     44.23 o 
  -6   2  10        0.09      -19.63     23.95 o 
  -4   2  10     2715.43     2827.44    128.31 o 
  -2   2  10       86.48       96.89     19.30 o 
   0   2  10     2387.24     2507.25     57.42 o 
   2   2  10      882.19      887.25     52.01 o 
   4   2  10      767.65      833.02     52.45 o 
   6   2  10       21.55       18.57     35.31 o 
   8   2  10     1000.85      990.95     46.81 o 
  10   2  10        0.01      -12.84     18.43 o 
  12   2  10       22.35      251.50    127.96 o 
  14   2  10       13.01       14.05     25.74 o 
  16   2  10        0.03      -11.23     36.34 o 
  18   2  10      551.49      582.49     52.87 o 
 -21   3  10        1.08      -46.67     29.08 o 
 -19   3  10       32.79       -5.35     27.60 o 
 -17   3  10       24.04       22.67     24.89 o 
 -15   3  10       69.49       71.74     26.79 o 
 -13   3  10      103.46       80.98     24.51 o 
 -11   3  10     1142.72     1093.59     49.42 o 
  -9   3  10      592.47      618.61     43.92 o 
  -7   3  10     1620.62     1539.35     61.60 o 
  -5   3  10      191.99      222.66     90.48 o 
  -3   3  10      164.87       98.14    104.67 o 
  -1   3  10     4344.16     4249.76    245.32 o 
   1   3  10     4766.73     4630.50    140.71 o 
   3   3  10     3512.43     3422.38    124.91 o 
   5   3  10       47.17       26.14     36.03 o 
   7   3  10       10.59        8.67     52.25 o 
   9   3  10      211.82      270.08     92.29 o 
  11   3  10     1011.72     1097.42    106.15 o 
  13   3  10      229.74      234.23    197.66 o 
  15   3  10       51.74       50.93    234.05 o 
 -16   4  10      148.64       93.06     43.15 o 
 -14   4  10       89.95       83.94     37.53 o 
 -12   4  10      141.88      123.27     35.91 o 
 -10   4  10        6.61       38.94     28.84 o 
  -8   4  10        0.95      245.15    383.03 o 
  -6   4  10       49.60      206.25    315.91 o 
  -4   4  10      345.19      360.64     33.21 o 
  -2   4  10       72.38       28.07     83.32 o 
   0   4  10      179.48      494.94    270.17 o 
   2   4  10      410.90      801.95    276.95 o 
   4   4  10     1001.06     1125.08     90.97 o 
   6   4  10     1847.75     2040.18    441.30 o 
   8   4  10      578.52      702.32    217.56 o 
  10   4  10        0.90        8.54    256.62 o 
 -27   1  11      693.37      759.17     53.73 o 
 -25   1  11      361.04      426.30     37.75 o 
 -23   1  11      884.75      947.59     46.01 o 
 -21   1  11      612.55      620.71     37.43 o 
 -19   1  11     1689.39     1713.49     52.49 o 
 -17   1  11      358.23      390.09     27.34 o 
 -15   1  11        2.14        0.06     13.27 o 
 -13   1  11     1989.05     2116.20     46.59 o 
 -11   1  11      557.71      639.97     24.74 o 
  -9   1  11     1670.24     1911.74     41.52 o 
  -7   1  11      479.69      552.82     25.31 o 
  -5   1  11     1579.91     1823.18    109.98 o 
  -3   1  11      600.44      595.70     47.37 o 
  -1   1  11     4430.42     4431.58    119.13 o 
   1   1  11      247.24      298.48     30.53 o 
   3   1  11       31.54       11.59     13.64 o 
   5   1  11      487.04      499.42     31.96 o 
   7   1  11       42.86       26.66     21.46 o 
   9   1  11     1670.91     1650.40     45.75 o 
  11   1  11      448.58      391.77     34.08 o 
  13   1  11      170.63      147.82     40.54 o 
  15   1  11      456.16      435.61     43.54 o 
  17   1  11      588.31      614.38     52.79 o 
  19   1  11      296.03      314.14     44.20 o 
  21   1  11      136.40      185.79     41.02 o 
 -24   2  11      121.48      104.81     55.09 o 
 -22   2  11        6.57        1.17     48.79 o 
 -20   2  11       34.47       32.56     22.39 o 
 -18   2  11      313.45      286.02     28.22 o 
 -16   2  11      173.98      215.78     29.13 o 
 -14   2  11      192.32      214.14     27.09 o 
 -12   2  11      302.77      278.27     35.52 o 
 -10   2  11     1098.75     1082.32     40.59 o 
  -8   2  11      202.74      217.48     39.75 o 
  -6   2  11      507.79      420.52    171.09 o 
  -4   2  11       89.43       81.38     22.41 o 
  -2   2  11      167.43      101.72     23.69 o 
   0   2  11      323.63      307.45     29.74 o 
   2   2  11      131.24       73.80     47.21 o 
   4   2  11       62.74       91.61     57.19 o 
   6   2  11      797.31      752.06     85.09 o 
   8   2  11        1.38      -35.92     53.25 o 
  10   2  11      323.53      302.83     37.41 o 
  12   2  11      253.67      304.36     70.14 o 
  14   2  11       44.56      278.02    164.51 o 
  16   2  11      265.51      278.28     74.30 o 
  18   2  11       87.74       86.40     64.53 o 
 -21   3  11        0.00      -42.90     30.09 o 
 -19   3  11      393.00      237.42     39.00 o 
 -17   3  11        8.91      -17.40     23.09 o 
 -15   3  11      270.59      216.14     34.50 o 
 -13   3  11      559.23      513.83     55.68 o 
 -11   3  11        5.86       62.12     96.35 o 
  -9   3  11     3170.03     3399.24    110.11 o 
  -7   3  11        0.63       33.74     56.88 o 
  -5   3  11     4552.66     4470.15    259.41 o 
  -3   3  11       46.02       90.96     66.81 o 
  -1   3  11      301.67      324.59     90.18 o 
   1   3  11     1195.78     1093.16     89.85 o 
   3   3  11      116.82       60.60     55.65 o 
   5   3  11     1134.42     1120.49    110.95 o 
   7   3  11      163.22      122.60    123.00 o 
   9   3  11      209.66      239.83     53.96 o 
  11   3  11      125.36      207.69    151.25 o 
  13   3  11       21.17       57.59    193.87 o 
  15   3  11       71.57      148.86    187.04 o 
 -16   4  11       64.06       44.19     47.30 o 
 -14   4  11      129.80      114.86     57.87 o 
 -12   4  11       65.40       56.74     31.21 o 
 -10   4  11      546.75      529.52     49.76 o 
  -8   4  11      288.29      260.09    164.59 o 
  -6   4  11      324.26      313.61     98.88 o 
  -4   4  11        2.10      227.77    284.80 o 
  -2   4  11      540.44      647.43    246.33 o 
   0   4  11       68.28      768.90    289.74 o 
   2   4  11      757.56      868.43    367.03 o 
   4   4  11     1610.05     1319.74     91.74 o 
   6   4  11      363.76      503.47    314.80 o 
   8   4  11       13.46      766.78    306.02 o 
  10   4  11       50.43       64.74    215.30 o 
 -26   0  12      628.96      422.81     66.51 o 
 -24   0  12     1144.67     1238.08     78.17 o 
 -22   0  12       16.88        0.81     36.03 o 
 -20   0  12      327.52      365.66     39.61 o 
 -18   0  12     8552.18     8446.74    172.89 o 
 -16   0  12      259.47      249.26     27.46 o 
 -14   0  12     6287.54     5886.02    115.78 o 
 -12   0  12     2935.61     3108.28     85.01 o 
 -10   0  12     8075.07     8664.53    242.52 o 
  -8   0  12    12101.95    13360.03    216.66 o 
  -6   0  12    15821.25    16513.34    259.46 o 
  -4   0  12     4919.90     5481.29    104.35 o 
  -2   0  12    12166.92    12652.56    280.81 o 
   0   0  12     2273.38     2069.85    145.72 o 
   2   0  12     5574.07     6019.38    135.16 o 
   4   0  12     4455.72     4340.35    101.53 o 
   6   0  12     1350.27     1403.84     52.93 o 
   8   0  12     1254.10     1463.70     55.73 o 
  10   0  12      218.23      310.60     43.18 o 
  12   0  12     4923.24     4956.46    124.44 o 
  14   0  12     1665.65     1964.24     79.12 o 
  16   0  12      263.97      321.47     41.49 o 
  18   0  12      166.22      238.90     42.39 o 
  20   0  12      220.88      259.56     42.39 o 
 -25   1  12       50.35       19.26     26.45 o 
 -23   1  12      252.24      197.22     31.96 o 
 -21   1  12     1285.82     1313.40     49.71 o 
 -19   1  12      162.06      136.77     22.33 o 
 -17   1  12      960.63      922.33     38.35 o 
 -15   1  12      765.66      842.86     32.83 o 
 -13   1  12       27.26       47.32     13.23 o 
 -11   1  12      269.41      262.71     19.17 o 
  -9   1  12      110.73      129.40     14.49 o 
  -7   1  12      828.17      844.13     31.24 o 
  -5   1  12     7129.96     7624.00    145.09 o 
  -3   1  12      603.06      705.28     33.10 o 
  -1   1  12      425.57      588.16     42.05 o 
   1   1  12     1275.95     1544.11     71.44 o 
   3   1  12      555.72      614.23     49.12 o 
   5   1  12       82.21      130.17     64.46 o 
   7   1  12      808.28      814.68     38.30 o 
   9   1  12       13.50      259.64    161.07 o 
  11   1  12      457.03      539.09     33.90 o 
  13   1  12       26.25        4.65     57.82 o 
  15   1  12      298.47      247.30     37.26 o 
  17   1  12      719.49      896.10    104.16 o 
  19   1  12        8.59        5.82     30.84 o 
 -24   2  12       66.57       69.04     54.74 o 
 -22   2  12       59.07       51.69     50.65 o 
 -20   2  12      173.59      140.32     26.16 o 
 -18   2  12        9.45       28.48     19.80 o 
 -16   2  12        0.92      -22.06     20.47 o 
 -14   2  12     2447.68     2554.13     71.54 o 
 -12   2  12       97.28      153.69     43.91 o 
 -10   2  12      311.10      365.09     31.97 o 
  -8   2  12      112.12      111.82     34.74 o 
  -6   2  12      913.08      918.73     65.32 o 
  -4   2  12      794.25      947.64    112.53 o 
  -2   2  12      619.84      466.92    141.04 o 
   0   2  12      500.86      611.20     41.58 o 
   2   2  12      103.59      176.47     33.81 o 
   4   2  12     1111.45     1115.43     44.40 o 
   6   2  12       66.39       81.49     48.03 o 
   8   2  12        0.01      -16.19     16.88 o 
  10   2  12       34.15       10.60     54.30 o 
  12   2  12      526.76      482.51     43.60 o 
  14   2  12       37.41      313.30    185.61 o 
  16   2  12      484.17      438.98     48.86 o 
  18   2  12       46.49        1.24     32.17 o 
 -21   3  12       77.71       61.43     32.83 o 
 -19   3  12       33.89       -8.26     30.93 o 
 -17   3  12      842.52      779.93     58.91 o 
 -15   3  12       12.28       10.26     25.05 o 
 -13   3  12      345.44      334.19     40.30 o 
 -11   3  12     1310.15     1285.13     55.75 o 
  -9   3  12      245.77      267.96     55.88 o 
  -7   3  12      163.16      230.75     81.45 o 
  -5   3  12      301.27      314.48     93.21 o 
  -3   3  12      382.71      386.46     97.62 o 
  -1   3  12      438.28      427.36     97.97 o 
   1   3  12      422.88      411.47     77.39 o 
   3   3  12      791.88      756.44     72.06 o 
   5   3  12        2.91      -18.12     42.67 o 
   7   3  12       65.30       28.08    100.13 o 
   9   3  12        1.45      -32.87     46.32 o 
  11   3  12        1.47       13.70    149.62 o 
  13   3  12       19.82       28.58    142.26 o 
  15   3  12      685.86      607.49    213.70 o 
 -14   4  12      525.89      532.79    101.52 o 
 -12   4  12        0.00       18.73     28.30 o 
 -10   4  12      904.05      811.85     57.00 o 
  -8   4  12      712.94      836.39    116.15 o 
  -6   4  12     2464.80     2417.52     84.83 o 
  -4   4  12       22.29      212.85    371.02 o 
  -2   4  12      120.83      717.23    297.48 o 
   0   4  12      415.28      591.61    259.56 o 
   2   4  12        7.90      742.13    296.86 o 
   4   4  12      873.34      791.45    177.66 o 
   6   4  12        7.75      399.01    308.51 o 
   8   4  12      242.34      159.15    209.99 o 
 -25   1  13        2.23      -48.12     29.48 o 
 -23   1  13       22.41      -16.38     21.82 o 
 -21   1  13        0.00        0.89     20.05 o 
 -19   1  13       76.33       66.58     18.98 o 
 -17   1  13      259.44      250.97     23.25 o 
 -15   1  13     4600.66     4511.39     76.53 o 
 -13   1  13        3.62       -7.29     11.23 o 
 -11   1  13     2803.04     2809.67     55.44 o 
  -9   1  13       60.50       65.50     12.74 o 
  -7   1  13      329.53      359.81     22.84 o 
  -5   1  13      927.06      970.45     41.84 o 
  -3   1  13     1005.71     1084.11     40.85 o 
  -1   1  13       44.57       93.91     24.13 o 
   1   1  13       14.89       24.10     13.83 o 
   3   1  13        3.83       26.44     24.22 o 
   5   1  13     1925.03     1981.86     82.26 o 
   7   1  13     1169.47     1223.74     40.54 o 
   9   1  13     1081.09     1045.31     39.90 o 
  11   1  13     1048.50     1017.71     62.86 o 
  13   1  13      286.27      322.73     87.89 o 
  15   1  13     1992.57     1979.55    102.25 o 
  17   1  13      127.51      188.62     39.19 o 
  19   1  13       43.90        2.84     30.86 o 
 -24   2  13      219.19      188.97     60.38 o 
 -22   2  13        1.41       -9.66     47.63 o 
 -20   2  13        0.13       -6.44     20.92 o 
 -18   2  13     1289.72     1236.02     58.55 o 
 -16   2  13     1486.99     1452.61     61.94 o 
 -14   2  13     1198.70     1267.75     50.23 o 
 -12   2  13     1107.69     1157.56     46.34 o 
 -10   2  13     1671.16     1661.27     60.84 o 
  -8   2  13        6.23       47.84     52.61 o 
  -6   2  13      454.95      466.04     46.76 o 
  -4   2  13        9.94       29.61     22.12 o 
  -2   2  13      718.72      723.04     85.60 o 
   0   2  13      447.00      454.27     80.70 o 
   2   2  13      276.91      276.70     37.34 o 
   4   2  13       22.68      -12.72     71.31 o 
   6   2  13        5.68       22.81     18.68 o 
   8   2  13       17.71       11.57     30.22 o 
  10   2  13        0.00       12.46     50.32 o 
  12   2  13        3.02      277.96    166.05 o 
  14   2  13       81.72       43.58     57.26 o 
  16   2  13      176.45      257.51     42.74 o 
  18   2  13      366.36      412.97     57.97 o 
 -21   3  13      125.51       65.67     32.49 o 
 -19   3  13      265.93      350.59     46.66 o 
 -17   3  13        7.88       -1.28     26.96 o 
 -15   3  13       60.82       55.70     27.98 o 
 -13   3  13      134.15      142.43     31.20 o 
 -11   3  13     1234.18     1114.68     59.08 o 
  -9   3  13      462.84      485.54    114.99 o 
  -7   3  13       91.26      377.02    259.43 o 
  -5   3  13        9.04       11.38     63.13 o 
  -3   3  13      123.38      103.52     77.30 o 
  -1   3  13      458.67      479.80     85.57 o 
   1   3  13       12.95      -12.34     84.65 o 
   3   3  13     1492.50     1467.39     75.82 o 
   5   3  13        9.01       40.50     65.61 o 
   7   3  13      508.16      459.56    146.74 o 
   9   3  13       41.02      103.47    130.16 o 
  11   3  13      113.39      156.91     81.14 o 
  13   3  13      135.91      136.55    163.01 o 
 -14   4  13       71.09      105.37     38.33 o 
 -12   4  13      110.59       67.09     33.12 o 
 -10   4  13      855.54      843.56     58.82 o 
  -8   4  13     4999.93     5028.57    180.61 o 
  -6   4  13       69.37      125.67     91.22 o 
  -4   4  13     3491.60     3329.03    280.71 o 
  -2   4  13       50.41      673.58    316.41 o 
   0   4  13       10.92      672.43    308.47 o 
   2   4  13     1511.21     1443.79    199.12 o 
   4   4  13      417.14      427.22    142.01 o 
   6   4  13      130.97      618.86    333.22 o 
   8   4  13      218.19       67.44    165.83 o 
 -26   0  14     1528.08     1545.98     88.08 o 
 -24   0  14        0.09      -33.81     35.90 o 
 -22   0  14     1152.95     1023.09     71.84 o 
 -20   0  14        9.68       50.48     40.05 o 
 -18   0  14     2030.75     2062.67     74.21 o 
 -16   0  14      560.04      534.44     37.68 o 
 -14   0  14       23.09       -1.06     14.49 o 
 -10   0  14        7.81       21.89     12.33 o 
  -8   0  14    13025.15    13916.39    227.11 o 
  -6   0  14      274.98      279.37     22.22 o 
  -4   0  14     2476.74     2953.68     81.74 o 
  -2   0  14     1023.38     1244.78     42.66 o 
   0   0  14     5827.55     6438.74    143.94 o 
   2   0  14     1618.80     2121.49     92.65 o 
   4   0  14      454.04      484.31     34.87 o 
   6   0  14     1178.50     1155.44     74.49 o 
   8   0  14       73.06       50.63     20.10 o 
  10   0  14     2121.63     2511.29     82.30 o 
  12   0  14      868.51      970.33     56.77 o 
  14   0  14       81.33       52.05     26.65 o 
  16   0  14       27.95       34.76     27.77 o 
  18   0  14       22.48      -16.80     29.67 o 
 -25   1  14       11.58      -14.76     23.99 o 
 -23   1  14        3.35       13.90     22.42 o 
 -21   1  14       19.27        4.18     19.93 o 
 -19   1  14      740.53      747.39     35.73 o 
 -17   1  14    10420.43    10375.77    148.83 o 
 -15   1  14       50.19       53.90     15.81 o 
 -13   1  14     2347.97     2345.02     45.59 o 
 -11   1  14       28.25       21.78     28.64 o 
  -9   1  14      128.20      195.43     17.54 o 
  -7   1  14     5832.29     6199.88    103.48 o 
  -5   1  14     1990.49     1964.38     59.66 o 
  -3   1  14      482.64      569.55     26.20 o 
  -1   1  14      357.92      361.21     38.12 o 
   1   1  14      661.97      822.52     88.31 o 
   3   1  14      120.71      190.10    152.65 o 
   5   1  14     1155.50     1275.67     69.39 o 
   7   1  14        3.64       -2.91     66.32 o 
   9   1  14       13.73        3.51     14.54 o 
  11   1  14      205.99      148.22     63.68 o 
  13   1  14      682.88      603.36    158.89 o 
  15   1  14      543.14      619.10     54.84 o 
  17   1  14      332.27      387.91     49.46 o 
  19   1  14        3.00      -24.10     29.51 o 
 -24   2  14       19.22        7.07     64.25 o 
 -22   2  14      345.15      287.75     41.17 o 
 -20   2  14       26.69       57.38     23.01 o 
 -18   2  14        3.73       10.17     42.56 o 
 -16   2  14       24.36       24.07     27.97 o 
 -14   2  14       66.62       63.62     39.44 o 
 -12   2  14     3407.47     3456.78     79.64 o 
 -10   2  14       13.85       64.29     78.63 o 
  -8   2  14       74.35      119.60     52.29 o 
  -6   2  14        0.77       -6.41     29.03 o 
  -4   2  14      392.53      335.68     45.81 o 
  -2   2  14     1196.41     1204.43     59.50 o 
   0   2  14        5.26        8.12     45.12 o 
   2   2  14      168.56      144.71     63.20 o 
   4   2  14        8.06       12.54     34.75 o 
   6   2  14      273.92      195.42     44.79 o 
   8   2  14       80.34       69.75     29.70 o 
  10   2  14       47.61       31.86     24.08 o 
  12   2  14       18.52       64.61     48.40 o 
  14   2  14      613.40      762.39    103.09 o 
  16   2  14       16.03        4.87     60.44 o 
 -21   3  14      175.18      232.33     40.04 o 
 -19   3  14      625.99      537.31     45.94 o 
 -17   3  14     1305.59     1438.08     69.63 o 
 -15   3  14      126.00      120.54     32.03 o 
 -13   3  14       88.27      100.53     51.02 o 
 -11   3  14       41.79       11.30     62.55 o 
  -9   3  14     2131.26     2121.31    185.89 o 
  -7   3  14     1504.39     1454.86    156.22 o 
  -5   3  14       76.85       77.74     72.43 o 
  -3   3  14     1132.22     1076.95    138.77 o 
  -1   3  14      380.01      321.34    111.10 o 
   1   3  14       95.84       43.96     65.88 o 
   3   3  14     1449.64     1360.11     76.07 o 
   5   3  14      193.43      162.61    102.84 o 
   7   3  14     1517.77     1403.65    140.31 o 
   9   3  14        0.60      -25.10    117.55 o 
  11   3  14        0.03       84.64    131.81 o 
  13   3  14       64.34       23.84    194.00 o 
 -14   4  14       80.79       32.98     34.13 o 
 -12   4  14        6.25        6.69     25.99 o 
 -10   4  14      540.13      535.73    107.16 o 
  -8   4  14       17.18      250.94    328.52 o 
  -6   4  14      264.54      277.52    111.74 o 
  -4   4  14        0.42       51.60     89.03 o 
  -2   4  14       63.62      575.21    324.37 o 
   0   4  14      120.53      506.75    316.40 o 
   2   4  14      365.91      458.73    151.76 o 
   4   4  14        1.62      469.78    335.37 o 
   6   4  14      218.91      143.42    173.53 o 
 -25   1  15       39.05       16.86     25.51 o 
 -23   1  15        0.39       -5.94     21.80 o 
 -21   1  15     1256.25     1280.14     49.83 o 
 -19   1  15       30.37       52.08     18.86 o 
 -17   1  15      140.89      188.98     21.60 o 
 -15   1  15     2085.22     2131.35     47.66 o 
 -13   1  15     2177.74     2376.84     53.54 o 
 -11   1  15     5796.33     5904.52     91.03 o 
  -9   1  15     4711.88     4813.63     79.41 o 
  -7   1  15     2057.72     2273.94     54.74 o 
  -5   1  15     3202.91     3280.42     70.47 o 
  -3   1  15       44.95       48.00     18.90 o 
  -1   1  15      663.45      632.99     47.53 o 
   1   1  15        1.64      219.17    282.51 o 
   3   1  15      914.11     1018.70     61.98 o 
   5   1  15      307.24      387.95     33.56 o 
   7   1  15      424.95      498.00     38.35 o 
   9   1  15      162.85      190.14     23.13 o 
  11   1  15       73.15       19.46     68.72 o 
  13   1  15      342.60      383.44     58.87 o 
  15   1  15      104.12      159.71     55.01 o 
  17   1  15       39.16       80.93     34.49 o 
 -24   2  15        0.24      -68.79     42.47 o 
 -22   2  15      959.58     1117.78     91.03 o 
 -20   2  15       48.08       71.94     33.12 o 
 -18   2  15      289.05      374.75     36.88 o 
 -16   2  15     1697.78     1585.52     59.36 o 
 -14   2  15     7042.37     6948.24    207.05 o 
 -12   2  15       95.80       69.46     20.49 o 
 -10   2  15     6040.07     5798.31    124.72 o 
  -8   2  15        3.15      392.77    181.50 o 
  -6   2  15     1313.28     1383.98     81.25 o 
  -4   2  15     2657.01     2811.22     95.52 o 
  -2   2  15      217.63      172.63     32.85 o 
   0   2  15        4.29       39.93     48.88 o 
   2   2  15      263.11      277.38     29.09 o 
   4   2  15     1942.02     1766.06     69.64 o 
   6   2  15      566.62      678.64     44.61 o 
   8   2  15      474.44      475.82     52.43 o 
  10   2  15      230.40      257.17     78.14 o 
  12   2  15      234.71      195.02     59.30 o 
  14   2  15       17.50       12.78     30.49 o 
  16   2  15     2126.12     2217.77    180.70 o 
 -21   3  15      105.65      107.89     49.28 o 
 -19   3  15       36.52       11.50     27.43 o 
 -17   3  15      205.23      316.10     55.47 o 
 -15   3  15      776.87      735.18    126.67 o 
 -13   3  15        2.43      -28.76     25.64 o 
 -11   3  15      210.82      196.38     96.72 o 
  -9   3  15     2374.38     2274.81    195.77 o 
  -7   3  15     2061.85     1997.58    266.25 o 
  -5   3  15      640.52      688.31    130.00 o 
  -3   3  15      343.48      235.67     86.84 o 
  -1   3  15        3.31       37.86     61.28 o 
   1   3  15      235.07      197.01     96.08 o 
   3   3  15      399.47      291.06     77.84 o 
   5   3  15      417.54      451.59     57.49 o 
   7   3  15       29.31       63.65    100.86 o 
   9   3  15      903.72      766.27    196.15 o 
  11   3  15       24.42       61.99    145.24 o 
  13   3  15      750.75      931.82    141.70 o 
 -14   4  15      211.95      166.63     41.51 o 
 -12   4  15       59.02       53.77     30.62 o 
 -10   4  15       57.26       38.03    170.29 o 
  -8   4  15        7.01        6.16     24.67 o 
  -6   4  15        1.17      136.16    307.54 o 
  -4   4  15        0.59       67.16    235.78 o 
  -2   4  15        2.53      562.02    358.54 o 
   0   4  15       18.97      273.29    371.84 o 
   2   4  15      411.09      524.18    152.16 o 
   4   4  15        6.74      308.53    366.36 o 
   6   4  15       22.30      -12.37    148.85 o 
 -26   0  16      502.54      454.29     58.92 o 
 -24   0  16        5.17       -5.72     56.88 o 
 -22   0  16      248.75      226.77     39.54 o 
 -20   0  16     2465.67     2415.97     82.83 o 
 -18   0  16    12203.04    12107.27    214.76 o 
 -16   0  16     7848.71     7704.59    149.10 o 
 -12   0  16     2160.12      868.16     72.44 o 
 -10   0  16      381.59      461.67     36.25 o 
  -8   0  16     1792.09     1839.67     54.93 o 
  -6   0  16      237.52      288.69     29.97 o 
  -4   0  16     1071.03     1176.08     52.40 o 
  -2   0  16     2525.19     2689.26     83.45 o 
   0   0  16     1831.36     1823.08     69.69 o 
   2   0  16      465.74      441.48     88.05 o 
   4   0  16       31.67       39.08     36.01 o 
   6   0  16     1671.69     1530.13     63.40 o 
   8   0  16     6694.15     6329.07    149.56 o 
  10   0  16     1425.65     1285.49     61.58 o 
  12   0  16     1373.72     1297.65     68.58 o 
  14   0  16      206.01      127.77     32.97 o 
  16   0  16      468.75      450.52     49.07 o 
  18   0  16      213.82      214.98     47.93 o 
 -25   1  16       30.53       36.30     30.00 o 
 -23   1  16     1451.80     1476.72     54.81 o 
 -21   1  16      656.89      687.07     44.57 o 
 -19   1  16      732.50      795.17     37.08 o 
 -17   1  16     2538.65     2532.56     58.44 o 
 -15   1  16     2492.91     2463.19     51.26 o 
 -13   1  16     2110.19     2202.56     52.74 o 
 -11   1  16      605.30      640.84     30.08 o 
  -9   1  16      219.08      252.95     20.08 o 
  -7   1  16     2319.74     2405.22     59.46 o 
  -5   1  16      357.76      400.27     36.09 o 
  -3   1  16        1.69       10.59     21.92 o 
  -1   1  16     1280.43     1337.05    128.03 o 
   1   1  16      403.04      395.61    136.54 o 
   3   1  16      269.10      341.15     44.81 o 
   5   1  16      242.49      205.71     91.91 o 
   7   1  16      620.28      513.82     49.50 o 
   9   1  16        8.33       14.33     37.51 o 
  11   1  16      291.37      208.93     77.70 o 
  13   1  16     1094.90     1043.51    263.75 o 
  15   1  16       98.13       94.89     35.00 o 
  17   1  16       14.91      -30.21     29.41 o 
 -24   2  16       32.22       41.47     65.00 o 
 -22   2  16      165.39      249.54     31.25 o 
 -20   2  16      166.66      140.57     31.81 o 
 -18   2  16        0.15        8.87     24.53 o 
 -16   2  16      160.14      188.89     29.26 o 
 -14   2  16      655.82      699.27     41.36 o 
 -12   2  16        8.78       -5.50     26.18 o 
 -10   2  16       31.78       61.82     58.52 o 
  -8   2  16        4.89       32.91     90.38 o 
  -6   2  16     1384.62     1431.06    149.73 o 
  -4   2  16      179.82      170.42    105.60 o 
  -2   2  16      205.82     1336.90    438.34 o 
   0   2  16       56.93       50.74     45.09 o 
   2   2  16       45.10       70.38     27.81 o 
   4   2  16     7008.89     6801.55    174.32 o 
   6   2  16      666.86      633.45     51.80 o 
   8   2  16      915.26      867.32     55.26 o 
  10   2  16      232.46      256.21     37.68 o 
  12   2  16       28.37      -13.98    138.94 o 
  14   2  16      561.76      496.12    214.08 o 
 -19   3  16      299.26      340.87     40.98 o 
 -17   3  16     1561.52     1554.43     73.25 o 
 -15   3  16      255.43      154.37     62.62 o 
 -13   3  16       19.18       15.64     28.34 o 
 -11   3  16      268.86      268.27     52.23 o 
  -9   3  16      214.28      225.45    105.44 o 
  -7   3  16     1703.98     1730.00    233.26 o 
  -5   3  16      692.84      699.76    117.41 o 
  -3   3  16      107.30      153.85     77.70 o 
  -1   3  16      263.59      214.91    130.23 o 
   1   3  16        2.16      -35.97    106.99 o 
   3   3  16       24.37       13.07     66.56 o 
   5   3  16       96.86      118.72     43.95 o 
   7   3  16      564.33      605.34    133.58 o 
   9   3  16      218.00      191.59    128.60 o 
  11   3  16       51.53       75.26    136.16 o 
 -12   4  16       72.05       73.42     32.93 o 
 -10   4  16        1.59       -6.83     25.42 o 
  -8   4  16       17.89       13.31     29.71 o 
  -6   4  16       46.04       33.80     32.63 o 
  -4   4  16       74.13       87.04     41.65 o 
  -2   4  16        1.11       58.47     96.12 o 
   0   4  16      538.91      755.55    152.78 o 
   2   4  16       71.38      102.21     98.16 o 
   4   4  16        0.33     -132.38    390.23 o 
 -25   1  17        2.59       -9.68     24.74 o 
 -23   1  17      489.03      500.36     36.61 o 
 -21   1  17       16.96       40.69     22.08 o 
 -19   1  17       45.45       32.12     18.45 o 
 -17   1  17        0.05       -0.60     14.79 o 
 -15   1  17     2774.57     2554.61     54.55 o 
 -13   1  17     1269.90     1121.43     40.74 o 
 -11   1  17     1031.91      961.14     36.02 o 
  -9   1  17      330.41      337.11     22.90 o 
  -7   1  17        0.74      -16.26     19.46 o 
  -5   1  17     1319.67     1283.87    129.78 o 
  -3   1  17     1104.23     1143.52     53.95 o 
  -1   1  17      378.77      393.26     41.16 o 
   1   1  17      438.26      437.69    104.31 o 
   3   1  17     4444.42     4461.02    200.42 o 
   5   1  17      733.61      697.19     74.50 o 
   7   1  17      206.78      211.15     46.98 o 
   9   1  17      311.09      231.57     32.19 o 
  11   1  17      494.16      516.64    119.47 o 
  13   1  17      462.55      551.54     81.06 o 
  15   1  17       12.09       16.10     32.05 o 
  17   1  17      205.67      126.17     37.97 o 
 -24   2  17      600.81      627.54     54.50 o 
 -22   2  17       64.02       60.40     35.19 o 
 -20   2  17     1748.85     1970.96     90.66 o 
 -18   2  17      449.04      475.60     40.36 o 
 -16   2  17     2210.20     2214.27     68.91 o 
 -14   2  17       73.65       59.04     36.14 o 
 -12   2  17        3.65       -6.46     34.64 o 
 -10   2  17     1415.50     1443.32     61.86 o 
  -8   2  17     1486.49     1429.73     78.72 o 
  -6   2  17     7562.84     7583.92    184.24 o 
  -4   2  17      273.04      290.92     78.18 o 
  -2   2  17     1854.59     1892.81    145.71 o 
   0   2  17     2380.69     2363.51     90.04 o 
   2   2  17      461.86      532.34     85.04 o 
   4   2  17     1796.49     1578.18     61.34 o 
   6   2  17      318.41      316.73     36.19 o 
   8   2  17       25.77      207.47    189.21 o 
  10   2  17        0.07       -7.59     27.61 o 
  12   2  17        6.27      -23.59    146.91 o 
  14   2  17      618.69      787.97     63.22 o 
 -19   3  17       36.44       11.03     29.97 o 
 -17   3  17        0.22      -57.21     75.95 o 
 -15   3  17      968.31      976.12     90.95 o 
 -13   3  17     1654.41     1630.15     97.14 o 
 -11   3  17       69.13       52.31     78.45 o 
  -9   3  17      265.67     -126.56    368.98 o 
  -7   3  17       11.49       53.32     79.84 o 
  -5   3  17     1286.06     1146.54    130.51 o 
  -3   3  17      278.25      259.59     93.91 o 
  -1   3  17        1.04       18.53    132.91 o 
   1   3  17       94.42       69.81     76.74 o 
   3   3  17      134.14      163.52     79.54 o 
   5   3  17       10.09      -13.00     77.12 o 
   7   3  17     1018.90     1007.33    156.77 o 
   9   3  17      397.95      413.46     77.68 o 
  11   3  17       54.88      304.37    249.18 o 
 -12   4  17        7.48       48.30     30.20 o 
 -10   4  17       99.36       79.15     32.96 o 
  -8   4  17       49.67       20.86    110.12 o 
  -6   4  17       14.15       19.90     24.09 o 
  -4   4  17      176.34      161.75    120.38 o 
  -2   4  17       45.93      124.24     93.49 o 
   0   4  17      339.91      493.93    137.82 o 
   2   4  17      152.68       22.31    161.96 o 
 -26   0  18       37.07       90.87     44.21 o 
 -24   0  18        0.45      -52.25     36.01 o 
 -22   0  18     1428.96     1401.28     70.25 o 
 -20   0  18       10.46       22.77     27.62 o 
 -18   0  18     4898.88     5122.51    114.42 o 
 -16   0  18     4695.81     4453.73    102.59 o 
 -14   0  18     4640.69     4535.59    102.09 o 
 -12   0  18     1346.79     1411.48     63.26 o 
 -10   0  18     1151.63     1289.00     49.78 o 
  -8   0  18     1647.29     1619.87     53.92 o 
  -6   0  18      362.81      429.54     38.45 o 
  -4   0  18      923.85      947.06     79.65 o 
  -2   0  18     7400.53     7465.29    168.22 o 
   0   0  18      534.25      551.20     54.66 o 
   2   0  18      861.59      818.21     79.99 o 
   4   0  18     1435.21     1520.81     90.99 o 
   6   0  18      224.53      135.17     41.90 o 
   8   0  18      953.24      801.04     52.09 o 
  10   0  18      725.28      669.78     50.84 o 
  12   0  18      480.97      378.35     43.75 o 
  14   0  18       12.08       62.82     30.76 o 
  16   0  18       46.48       53.83     34.16 o 
 -25   1  18     1403.93     1552.87     57.50 o 
 -23   1  18        8.97        3.14     21.93 o 
 -21   1  18      395.33      368.10     31.69 o 
 -19   1  18      421.29      432.53     29.51 o 
 -17   1  18     1197.33     1263.14     42.21 o 
 -15   1  18     1620.32     1661.19     45.52 o 
 -13   1  18     1053.89     1038.64     39.41 o 
 -11   1  18      174.09      131.30     46.29 o 
  -9   1  18        6.33       12.62     12.56 o 
  -7   1  18      293.11      338.64     26.72 o 
  -5   1  18       18.37       35.45     18.82 o 
  -3   1  18      131.20      125.47     20.72 o 
  -1   1  18        4.39      -14.17     15.78 o 
   1   1  18     5599.02     5840.44    282.15 o 
   3   1  18      532.40      510.68     52.33 o 
   5   1  18     1732.51     1704.45     63.46 o 
   7   1  18       41.88       29.81     35.33 o 
   9   1  18      212.37      161.89     56.59 o 
  11   1  18      973.71      873.80    117.63 o 
  13   1  18      546.89      480.77     51.85 o 
  15   1  18        2.08        6.84     30.40 o 
 -24   2  18      698.18      584.19     53.73 o 
 -22   2  18      106.85      116.73     40.43 o 
 -20   2  18      132.69      171.82     37.06 o 
 -18   2  18       49.19       43.35     27.40 o 
 -16   2  18      320.58      372.10     36.49 o 
 -14   2  18      230.52      261.54     35.95 o 
 -12   2  18       84.12      134.02     48.12 o 
 -10   2  18      263.05      296.83     63.46 o 
  -8   2  18      511.25      416.37     74.99 o 
  -6   2  18       40.17       62.41     37.23 o 
  -4   2  18        2.96       39.58     75.33 o 
  -2   2  18      260.46      235.71     72.45 o 
   0   2  18       42.75       36.79     28.04 o 
   2   2  18      151.16      117.51     40.98 o 
   4   2  18      422.34      302.14     50.26 o 
   6   2  18      730.13      897.52     52.57 o 
   8   2  18      156.55      130.96     34.11 o 
  10   2  18        3.35        9.61    104.63 o 
  12   2  18       22.42      -18.83    127.27 o 
  14   2  18      215.47      170.71     42.99 o 
 -19   3  18      218.38      136.04     71.98 o 
 -17   3  18      467.66      298.28    130.33 o 
 -15   3  18       79.31       76.49     56.79 o 
 -13   3  18     1338.46     1356.55    137.52 o 
 -11   3  18       13.12       -2.65     54.82 o 
  -9   3  18     1067.36      846.46    218.82 o 
  -7   3  18       66.26       85.52     92.26 o 
  -5   3  18       44.55      -26.98    103.27 o 
  -3   3  18      123.35      160.11     88.24 o 
  -1   3  18      363.87      470.82    116.24 o 
   1   3  18       78.05       87.92     77.30 o 
   3   3  18        0.55      -45.07    130.82 o 
   5   3  18      125.67      100.45    177.25 o 
   7   3  18      468.16      359.80    114.15 o 
   9   3  18     1085.65     1099.58    236.79 o 
 -10   4  18       75.57       71.43     33.74 o 
  -8   4  18       26.61      -16.43    211.08 o 
  -6   4  18       14.47      -21.54    119.47 o 
  -4   4  18      113.98      166.68    121.89 o 
  -2   4  18      145.15      131.64     98.57 o 
   0   4  18      132.14      204.74    108.77 o 
 -25   1  19      405.18      397.54     52.63 o 
 -23   1  19     1363.49     1514.08     54.83 o 
 -21   1  19      745.09      786.70     40.90 o 
 -19   1  19      973.76     1090.89     42.14 o 
 -17   1  19     1273.04     1092.29     45.13 o 
 -15   1  19     1873.10     1819.20     47.57 o 
 -13   1  19       37.23       40.95     16.94 o 
 -11   1  19     1236.44     1197.56     41.00 o 
  -9   1  19      106.97      149.51     45.23 o 
  -7   1  19      429.24      438.73     30.15 o 
  -5   1  19     4684.46     4756.88    129.44 o 
  -3   1  19     1159.67     1130.87     50.99 o 
  -1   1  19     2596.28     2436.96     97.72 o 
   1   1  19     1105.45     1201.61     69.66 o 
   3   1  19     1636.32     1674.49     80.24 o 
   5   1  19     5399.31     4937.92    143.55 o 
   7   1  19     1499.14     1360.81     59.55 o 
   9   1  19     1152.31     1113.81    135.95 o 
  11   1  19      164.64       31.07    128.65 o 
  13   1  19       15.01      -15.21     29.32 o 
  15   1  19       21.28        6.08     31.51 o 
 -22   2  19     2936.37     2947.83     86.51 o 
 -20   2  19       29.25       27.93     34.15 o 
 -18   2  19      114.45      105.77     30.85 o 
 -16   2  19     1995.64     1945.52     66.72 o 
 -14   2  19     2287.14     2216.56     83.82 o 
 -12   2  19      744.86      726.56     51.14 o 
 -10   2  19       98.26       78.89     36.84 o 
  -8   2  19     4647.61     4354.83    179.50 o 
  -6   2  19       83.06       96.33     33.92 o 
  -4   2  19     4987.11     4805.13    244.08 o 
  -2   2  19        4.65       16.83     47.32 o 
   0   2  19       60.84       61.86     30.42 o 
   2   2  19        0.65       72.80     60.89 o 
   4   2  19     3800.38     3974.28    173.35 o 
   6   2  19       18.75        3.86     23.29 o 
   8   2  19     1583.81     1590.14    177.87 o 
  10   2  19       40.35       21.26    142.68 o 
  12   2  19      581.44       21.66    750.46 o 
 -19   3  19       42.98       -8.13     61.09 o 
 -17   3  19       31.69       -6.96     52.29 o 
 -15   3  19      150.84      166.39     61.61 o 
 -13   3  19      236.90      243.61     49.20 o 
 -11   3  19        6.10      -18.94    176.20 o 
  -9   3  19       15.59       17.47     83.48 o 
  -7   3  19      116.69      114.76     90.08 o 
  -5   3  19      353.88      433.89    116.82 o 
  -3   3  19      658.91      719.15    134.10 o 
  -1   3  19       16.51      102.16     86.75 o 
   1   3  19        3.23        3.66    104.20 o 
   3   3  19      327.66      318.27    108.99 o 
   5   3  19       56.31      -36.94     82.29 o 
   7   3  19        9.36      -94.03    183.82 o 
   9   3  19      115.82      152.14     59.66 o 
  -8   4  19        1.16     -151.15    431.54 o 
  -6   4  19        5.58      -44.32    280.73 o 
  -4   4  19       21.21      357.50    548.58 o 
  -2   4  19       13.51      -54.69    216.48 o 
 -26   0  20      588.33      490.36     60.65 o 
 -24   0  20      630.78      765.01     58.84 o 
 -22   0  20      904.93     1047.04     63.46 o 
 -20   0  20      121.84       83.76     32.16 o 
 -18   0  20       10.17       29.47     22.73 o 
 -16   0  20       17.34        8.76     19.21 o 
 -14   0  20      412.12      333.29     31.71 o 
 -12   0  20     1032.36     1015.92     48.89 o 
 -10   0  20       11.20       36.99     29.21 o 
  -8   0  20      352.48      355.87     43.50 o 
  -6   0  20      846.97      810.37     49.66 o 
  -4   0  20       17.42       34.56     24.23 o 
  -2   0  20      756.40      656.32     99.53 o 
   0   0  20     4822.75     4925.83    178.93 o 
   2   0  20     1708.88     1816.60     99.91 o 
   4   0  20      508.44      423.94     56.27 o 
   6   0  20     3102.76     2791.13    131.42 o 
   8   0  20      289.16      188.21     50.22 o 
  10   0  20       16.46      -27.51     25.70 o 
  12   0  20        6.43       32.96     29.42 o 
  14   0  20       58.41       41.77     34.57 o 
 -25   1  20        3.59      -26.24     34.30 o 
 -23   1  20      114.90       78.10     35.49 o 
 -21   1  20      598.08      529.21     44.31 o 
 -19   1  20      363.55      369.63     36.33 o 
 -17   1  20       78.01       75.22     21.81 o 
 -15   1  20      247.23      265.63     24.29 o 
 -13   1  20      355.96      356.34     27.76 o 
 -11   1  20      150.91      142.39     20.48 o 
  -9   1  20        0.50        2.43     19.16 o 
  -7   1  20      616.54      605.02     43.61 o 
  -5   1  20     6676.64     6931.69    135.13 o 
  -3   1  20     2813.47     2841.68    126.56 o 
  -1   1  20     5305.00     5465.66    156.79 o 
   1   1  20       76.04       85.90     59.13 o 
   3   1  20      378.59      444.58     54.25 o 
   5   1  20      611.33      584.77     71.30 o 
   7   1  20      491.61      519.39     64.79 o 
   9   1  20        5.28      -24.44    108.88 o 
  11   1  20       47.82      -14.41    136.79 o 
  13   1  20        5.09        3.54     30.45 o 
 -22   2  20      125.08      110.21     35.70 o 
 -20   2  20        0.05       47.27     28.62 o 
 -18   2  20       36.73       79.46     28.96 o 
 -16   2  20       93.68      123.93     29.97 o 
 -14   2  20       24.43       57.24     25.01 o 
 -12   2  20      239.81      310.99     39.65 o 
 -10   2  20      391.29      363.47     51.13 o 
  -8   2  20       87.31       69.33     31.98 o 
  -6   2  20        3.30       38.15     30.74 o 
  -4   2  20      289.82      318.64     94.59 o 
  -2   2  20      115.05      149.90     52.19 o 
   0   2  20       62.27       91.79     48.13 o 
   2   2  20      137.05       81.32     37.09 o 
   4   2  20      323.66      314.99     47.75 o 
   6   2  20       45.59       61.66     28.70 o 
   8   2  20        0.87      -27.57     71.25 o 
  10   2  20       54.29      -35.41    126.19 o 
  12   2  20        4.23      -17.57    152.42 o 
 -19   3  20      370.87      337.20     73.01 o 
 -17   3  20      575.07      551.63    177.32 o 
 -15   3  20     1007.09      912.76    115.49 o 
 -13   3  20        2.85       67.33     45.24 o 
 -11   3  20      493.04      388.11    133.93 o 
  -9   3  20      455.57      421.98    129.03 o 
  -7   3  20      190.50      410.73    111.35 o 
  -5   3  20      903.48      893.60    152.86 o 
  -3   3  20      179.84      245.71    103.19 o 
  -1   3  20     1251.28     1108.92    143.83 o 
   1   3  20      334.14      391.10    115.43 o 
   3   3  20       75.47      -19.57     81.40 o 
   5   3  20      383.79       85.78    246.34 o 
   7   3  20      132.85     -222.73    242.34 o 
 -25   1  21      290.71      237.02     42.55 o 
 -23   1  21       89.27       35.90     32.49 o 
 -21   1  21     1581.42     1501.41     64.59 o 
 -19   1  21      105.34       94.25     27.33 o 
 -17   1  21       45.21       22.61     20.10 o 
 -15   1  21     1372.07     1235.53     42.26 o 
 -13   1  21       26.57       30.86     17.71 o 
 -11   1  21      537.43      629.83     33.62 o 
  -9   1  21     1041.79      966.13     42.27 o 
  -7   1  21     3487.78     3329.62     75.35 o 
  -5   1  21        0.14       10.00     37.90 o 
  -3   1  21     2124.86     2161.13     62.02 o 
  -1   1  21       53.53       83.24     31.05 o 
   1   1  21      153.40      125.33     37.57 o 
   3   1  21       72.05       58.03     40.28 o 
   5   1  21        0.38        7.53     51.81 o 
   7   1  21       13.55       29.09     35.97 o 
   9   1  21       36.85      -12.35    123.19 o 
  11   1  21       33.21        0.87    133.57 o 
  13   1  21       42.21       55.48     35.70 o 
 -22   2  21      522.56      499.60     47.59 o 
 -20   2  21      115.12       91.47     30.90 o 
 -18   2  21      972.65     1072.54     55.36 o 
 -16   2  21      221.10      226.70     33.79 o 
 -14   2  21      889.35      919.76     48.95 o 
 -12   2  21      147.06       89.72     30.87 o 
 -10   2  21      814.99      874.37     68.78 o 
  -8   2  21      988.33      886.80     67.88 o 
  -6   2  21     2317.01     2173.57    110.94 o 
  -4   2  21      588.72      490.89     54.20 o 
  -2   2  21     1815.51     1651.92     80.66 o 
   0   2  21      104.31      138.47     38.35 o 
   2   2  21        7.00      -16.18     32.12 o 
   4   2  21      445.73      433.44     68.46 o 
   6   2  21      215.09      153.48    125.70 o 
   8   2  21      395.02      320.83    134.91 o 
  10   2  21      325.62      353.61     49.41 o 
 -17   3  21       72.65       90.62    103.89 o 
 -15   3  21      375.04      333.84     77.98 o 
 -13   3  21      185.08      246.84     50.93 o 
 -11   3  21      382.54      401.59    212.99 o 
  -9   3  21       93.24       -4.39    245.66 o 
  -7   3  21      465.23      417.84    218.05 o 
  -5   3  21        3.28      -52.00    117.40 o 
  -3   3  21      144.64      160.90    102.71 o 
  -1   3  21       97.69       59.72     96.02 o 
   1   3  21       92.06       69.87     91.51 o 
   3   3  21      136.42       82.32    107.73 o 
   5   3  21      958.58      238.70    254.39 o 
 -24   0  22      681.03      720.80     57.75 o 
 -22   0  22       53.94       46.84     32.12 o 
 -20   0  22      104.76       55.18     30.41 o 
 -18   0  22       67.65       55.22     23.94 o 
 -16   0  22      769.44      734.28     47.54 o 
 -14   0  22     5270.76     4680.85    107.17 o 
 -12   0  22      634.84      675.05     43.43 o 
 -10   0  22     8769.04     7980.08    153.64 o 
  -8   0  22       26.04       25.32     31.35 o 
  -6   0  22     1271.58     1212.58     86.95 o 
  -4   0  22    17699.42    17592.81    481.05 o 
  -2   0  22      712.98      749.05     70.05 o 
   0   0  22    15581.51    15175.48    427.92 o 
   2   0  22     2054.63     2064.15    109.86 o 
   4   0  22        1.58       13.22     36.58 o 
   6   0  22     2860.42     2624.15    130.20 o 
   8   0  22        4.04      -33.97     38.14 o 
  10   0  22      340.84      368.21     70.37 o 
  12   0  22       71.42      102.87     57.17 o 
 -23   1  22      305.60      348.19     41.80 o 
 -21   1  22       55.93       79.74     28.75 o 
 -19   1  22      206.79      204.64     31.44 o 
 -17   1  22      493.40      504.21     33.77 o 
 -15   1  22      463.64      495.20     31.04 o 
 -13   1  22      112.57       95.13     19.50 o 
 -11   1  22      641.66      617.03     33.98 o 
  -9   1  22       42.55       54.18     20.17 o 
  -7   1  22     1879.26     1673.84     53.82 o 
  -5   1  22      316.94      332.59     29.02 o 
  -3   1  22        0.78       -6.52     15.93 o 
  -1   1  22       27.50       32.84     29.71 o 
   1   1  22      634.64      646.75     57.44 o 
   3   1  22      744.70      610.91     62.08 o 
   5   1  22       84.84       74.26     44.44 o 
   7   1  22       19.81      -19.15     36.40 o 
   9   1  22      249.46       87.54    190.20 o 
  11   1  22      206.45      150.68    135.66 o 
 -22   2  22      653.53      683.66     52.94 o 
 -20   2  22        0.01      -16.75     28.42 o 
 -18   2  22        7.57       12.90     27.55 o 
 -16   2  22      101.15      133.65     30.46 o 
 -14   2  22      945.17      922.75     51.05 o 
 -12   2  22       39.47       25.35     37.61 o 
 -10   2  22      305.11      370.83     52.81 o 
  -8   2  22      177.99      196.17     42.97 o 
  -6   2  22      832.93      988.93    122.96 o 
  -4   2  22        2.35       12.57     47.54 o 
  -2   2  22        8.71       26.30     32.49 o 
   0   2  22       22.43       46.85     34.91 o 
   2   2  22       13.50       10.24     35.34 o 
   4   2  22      196.06      197.30    121.16 o 
   6   2  22       47.51       10.12     43.97 o 
   8   2  22       66.20      -22.72    220.03 o 
  10   2  22       32.68       -9.87    145.37 o 
 -17   3  22      471.33      529.05     74.36 o 
 -15   3  22      636.67      655.59     70.28 o 
 -13   3  22      200.70      167.61    117.30 o 
 -11   3  22      852.26      990.80     82.13 o 
  -9   3  22       12.47      -78.15    288.38 o 
  -7   3  22     1013.74     1057.91    191.63 o 
  -5   3  22      100.73        0.81    125.94 o 
  -3   3  22      243.07      305.53    121.57 o 
  -1   3  22       90.69       65.07    102.07 o 
   1   3  22      118.92      224.03    152.01 o 
   3   3  22       32.81      -19.33     89.02 o 
   5   3  22      247.83      -80.52    285.44 o 
 -23   1  23       18.39       -5.56     30.25 o 
 -21   1  23       89.49      166.92     32.65 o 
 -19   1  23      151.77      184.61     31.47 o 
 -17   1  23      139.99      124.57     25.03 o 
 -15   1  23     1182.29     1156.17     44.61 o 
 -13   1  23       13.47        8.68     17.91 o 
 -11   1  23        1.03        6.60     16.18 o 
  -9   1  23      100.61       81.38     21.77 o 
  -7   1  23     2267.28     2034.67     60.07 o 
  -5   1  23     2387.38     2294.02     63.92 o 
  -3   1  23       34.04       42.07     20.68 o 
  -1   1  23       98.19      102.05     34.76 o 
   1   1  23       36.30       13.50     46.85 o 
   3   1  23        1.06       19.34     61.62 o 
   5   1  23       85.79       79.94     37.60 o 
   7   1  23     1167.76     1099.12     85.35 o 
   9   1  23       48.71      -49.58    181.21 o 
  11   1  23      301.11      172.75    291.86 o 
 -20   2  23      146.18      156.44     34.11 o 
 -18   2  23      399.25      386.57     41.09 o 
 -16   2  23      148.51       94.21     40.78 o 
 -14   2  23        3.85       14.96     24.34 o 
 -12   2  23      174.46      121.39     34.78 o 
 -10   2  23       70.90       69.72     43.76 o 
  -8   2  23     3427.03     3362.05    121.76 o 
  -6   2  23       94.20      107.25     84.52 o 
  -4   2  23      947.44      880.46     64.70 o 
  -2   2  23       27.21       62.28     54.54 o 
   0   2  23        0.25      -26.65     42.37 o 
   2   2  23       51.89       54.07     39.63 o 
   4   2  23      177.78      105.00     88.63 o 
   6   2  23      137.42      112.35    130.10 o 
   8   2  23        5.67      -63.15    221.74 o 
 -15   3  23      355.07      427.22     65.55 o 
 -13   3  23     2377.69     2406.39    313.92 o 
 -11   3  23      195.94      262.95    136.30 o 
  -9   3  23     1101.64     1156.10    184.61 o 
  -7   3  23      527.11      465.60    199.51 o 
  -5   3  23      458.42      324.62    179.31 o 
  -3   3  23       70.61      -47.96    136.01 o 
  -1   3  23        0.04      -17.59    173.34 o 
   1   3  23       88.74      -84.72    148.15 o 
   3   3  23       12.16       35.31     91.13 o 
 -24   0  24      827.45      796.16     60.75 o 
 -22   0  24      573.39      615.25     52.60 o 
 -20   0  24        4.71       20.30     27.70 o 
 -18   0  24      124.72       97.92     28.30 o 
 -16   0  24       79.94       74.72     24.75 o 
 -14   0  24      511.43      506.53     39.49 o 
 -12   0  24      177.81      190.33     28.26 o 
 -10   0  24      697.66      686.22     42.88 o 
  -8   0  24      122.73      127.26     23.40 o 
  -6   0  24     6399.23     5998.28    211.16 o 
  -4   0  24     2635.53     2565.87    130.02 o 
  -2   0  24     2350.15     2374.77    136.72 o 
   0   0  24        3.15       -5.44     35.04 o 
   2   0  24      205.25      244.32     84.62 o 
   4   0  24      720.59      658.93     75.41 o 
   6   0  24     2131.30     2008.49    119.63 o 
   8   0  24      132.40       68.80     50.38 o 
  10   0  24       86.18      150.30     61.14 o 
 -23   1  24       98.65      113.74     37.16 o 
 -21   1  24      187.86      165.86     32.75 o 
 -19   1  24      243.89      293.73     35.40 o 
 -17   1  24      233.99      265.31     29.31 o 
 -15   1  24       94.62       69.63     22.69 o 
 -13   1  24     2670.02     2434.60     57.03 o 
 -11   1  24       32.74       22.67     17.86 o 
  -9   1  24      244.23      221.95     28.09 o 
  -7   1  24        6.98        3.07     18.90 o 
  -5   1  24      493.84      606.67     38.53 o 
  -3   1  24     4258.31     4319.68     90.83 o 
  -1   1  24       52.32       45.71     39.16 o 
   1   1  24      415.87      434.60     51.37 o 
   3   1  24      117.04      183.17     60.70 o 
   5   1  24       13.63      -48.31     96.76 o 
   7   1  24      504.03      408.99     70.08 o 
   9   1  24        6.38     -103.38    209.54 o 
 -20   2  24       15.12      -16.23     30.05 o 
 -18   2  24      187.38      207.97     36.21 o 
 -16   2  24      981.05     1111.16     56.54 o 
 -14   2  24      443.41      476.47     41.55 o 
 -12   2  24      265.36      270.01     41.35 o 
 -10   2  24      157.48      173.96     46.71 o 
  -8   2  24        0.08      -13.36     34.46 o 
  -6   2  24     1619.18     1463.73    145.47 o 
  -4   2  24        9.21        4.00     51.39 o 
  -2   2  24       20.48       31.61     38.25 o 
   0   2  24       58.88       48.71     40.24 o 
   2   2  24      320.52      316.19     54.12 o 
   4   2  24       27.43       22.03    111.18 o 
   6   2  24        0.07      -14.87     47.98 o 
 -15   3  24        1.03       46.93     73.48 o 
 -13   3  24      152.85      193.87     60.66 o 
 -11   3  24      135.61       75.22    179.58 o 
  -9   3  24     1707.11     1771.91    323.48 o 
  -7   3  24       26.15       -3.93    198.53 o 
  -5   3  24      159.00      104.35    199.82 o 
  -3   3  24      147.78        8.63    210.81 o 
  -1   3  24       83.15       48.43    317.61 o 
   1   3  24      794.01      866.59    160.28 o 
 -21   1  25       50.47       40.01     28.23 o 
 -19   1  25        0.11      -20.70     25.06 o 
 -17   1  25      209.76      189.10     27.31 o 
 -15   1  25       64.57       19.74     21.73 o 
 -13   1  25     1770.00     1710.53     50.26 o 
 -11   1  25       67.14       68.32     19.67 o 
  -9   1  25      635.37      662.07     40.07 o 
  -7   1  25      581.47      589.24     38.65 o 
  -5   1  25       88.77       73.66     23.27 o 
  -3   1  25     2791.43     2867.30     73.42 o 
  -1   1  25      123.24      137.46     40.54 o 
   1   1  25      125.41      120.02     49.84 o 
   3   1  25      253.32      385.44     89.15 o 
   5   1  25       44.15       31.95     41.93 o 
   7   1  25      129.90       66.42    120.74 o 
   9   1  25      257.45      181.13    136.72 o 
 -20   2  25      592.93      601.38     48.30 o 
 -18   2  25       33.83       53.02     29.90 o 
 -16   2  25      181.79      191.26     36.73 o 
 -14   2  25      287.19      252.39     34.86 o 
 -12   2  25        6.14       46.27     42.11 o 
 -10   2  25      153.20      189.33     63.03 o 
  -8   2  25      134.05       50.77     78.81 o 
  -6   2  25      254.69      331.16     99.18 o 
  -4   2  25      825.92      812.61     68.62 o 
  -2   2  25      318.72      387.00    100.69 o 
   0   2  25       57.49       47.80     88.25 o 
   2   2  25       75.89       92.09     96.49 o 
   4   2  25        2.08      -40.34    117.76 o 
   6   2  25      113.72       -5.13    240.47 o 
 -13   3  25      863.16      834.69    182.03 o 
 -11   3  25      403.13      454.84    156.30 o 
  -9   3  25       79.93       48.91    170.53 o 
  -7   3  25      624.38      603.37    245.84 o 
  -5   3  25        7.66      -29.75    269.86 o 
  -3   3  25      191.86      197.65    187.70 o 
  -1   3  25      296.44      308.54    129.69 o 
 -22   0  26      109.98      114.71     35.45 o 
 -20   0  26       25.70       22.77     27.16 o 
 -18   0  26      115.18       98.91     28.05 o 
 -16   0  26     1455.51     1178.56     56.54 o 
 -14   0  26       21.50      -12.37     21.30 o 
 -12   0  26     1127.23      953.41     60.33 o 
 -10   0  26        0.82       27.41     20.47 o 
  -8   0  26       65.33       63.39     29.95 o 
  -6   0  26     1540.21     1272.13     92.95 o 
  -4   0  26      613.60      676.76     96.30 o 
  -2   0  26      473.46      572.74     75.87 o 
   0   0  26      354.43      320.52     59.16 o 
   2   0  26       23.44       28.41     41.11 o 
   4   0  26      672.29      822.36     85.74 o 
   6   0  26      408.56      418.98     72.10 o 
   8   0  26      521.25      543.50     80.28 o 
 -21   1  26      352.31      379.60     40.70 o 
 -19   1  26      476.20      659.61     49.01 o 
 -17   1  26      115.91       74.17     24.27 o 
 -15   1  26        6.90       25.18     21.87 o 
 -13   1  26       21.45       14.60     19.74 o 
 -11   1  26       67.43       69.94     20.66 o 
  -9   1  26      475.78      496.07     37.77 o 
  -7   1  26        0.16       -2.47     20.40 o 
  -5   1  26      811.97      876.85     46.33 o 
  -3   1  26      748.02      838.62     51.26 o 
  -1   1  26      134.17      189.20     47.13 o 
   1   1  26      400.67      437.66     53.30 o 
   3   1  26      914.67      954.80     82.57 o 
   5   1  26      392.41      247.34     57.45 o 
   7   1  26      866.59      732.68     90.09 o 
 -18   2  26      275.58      342.22     51.14 o 
 -16   2  26      645.09      905.66     53.66 o 
 -14   2  26     1515.44     1493.57     73.63 o 
 -12   2  26      608.96      743.10     56.96 o 
 -10   2  26       14.20        3.28     64.07 o 
  -8   2  26        0.11       57.95     72.71 o 
  -6   2  26       41.10      -26.82    118.68 o 
  -4   2  26      526.79      453.22     59.32 o 
  -2   2  26      175.55       82.52    113.09 o 
   0   2  26      300.15      288.98     56.21 o 
   2   2  26        2.41       48.59     90.80 o 
   4   2  26       69.53       54.49    117.58 o 
  -9   3  26       28.38       48.44    176.03 o 
  -7   3  26      342.68      213.73    164.00 o 
  -5   3  26      150.84       86.16    218.70 o 
 -21   1  27        3.94       56.15     31.30 o 
 -19   1  27      179.57      178.05     33.43 o 
 -17   1  27       32.14       35.47     24.02 o 
 -15   1  27      880.97      913.62     44.74 o 
 -13   1  27      122.29      120.80     24.03 o 
 -11   1  27      214.10      199.92     27.18 o 
  -9   1  27      231.12      216.24     26.05 o 
  -7   1  27       97.54       53.49     24.12 o 
  -5   1  27     1746.60     1537.42     57.86 o 
  -3   1  27      122.50      136.80     26.43 o 
  -1   1  27     2015.52     2255.75    142.61 o 
   1   1  27       51.08       26.93     43.25 o 
   3   1  27      569.79      722.77     80.38 o 
   5   1  27      110.29       68.95     49.78 o 
 -18   2  27       86.88       76.93     32.16 o 
 -16   2  27        0.02       14.51     32.55 o 
 -14   2  27       77.32       77.85     48.17 o 
 -12   2  27       23.05       16.35     32.63 o 
 -10   2  27       24.52       13.88     72.18 o 
  -8   2  27      129.36      186.33     85.69 o 
  -6   2  27       17.01      -52.17    112.28 o 
  -4   2  27      173.83      174.99     81.97 o 
  -2   2  27     1350.66     1418.36     85.84 o 
   0   2  27        6.21       12.21     43.64 o 
   2   2  27      471.50      460.54     65.52 o 
 -20   0  28      115.43       76.22     29.32 o 
 -18   0  28        9.89        5.83     24.71 o 
 -16   0  28      303.66      317.30     34.53 o 
 -14   0  28        1.55       23.59     31.19 o 
 -12   0  28      174.04      220.12     41.88 o 
 -10   0  28       77.02      138.00     37.75 o 
  -8   0  28       80.79       57.31     32.36 o 
  -6   0  28      381.75      486.29     70.46 o 
  -4   0  28        1.74      -26.22     45.43 o 
  -2   0  28      103.01       96.88     52.76 o 
   0   0  28        7.07      -12.93     51.73 o 
   2   0  28       49.48       -4.90     46.92 o 
   4   0  28       44.66      -12.19     48.40 o 
   6   0  28        0.01      -33.34     50.29 o 
 -19   1  28        1.04       12.95     27.12 o 
 -17   1  28      146.14      161.24     28.04 o 
 -15   1  28        5.19        2.21     22.59 o 
 -13   1  28        0.74      -25.67     20.00 o 
 -11   1  28     1172.98     1139.30     47.35 o 
  -9   1  28        6.75       19.01     19.54 o 
  -7   1  28       56.04       71.63     28.03 o 
  -5   1  28      264.70      291.93     30.70 o 
  -3   1  28      130.94      170.71     27.49 o 
  -1   1  28      416.61      422.78     49.91 o 
   1   1  28      178.93       88.38     49.16 o 
   3   1  28      207.56      166.12     55.29 o 
   5   1  28      145.04      163.16     73.17 o 
 -16   2  28        4.54      -30.11     29.64 o 
 -14   2  28       35.19       19.87     39.25 o 
 -12   2  28      544.55      574.09     53.92 o 
 -10   2  28      204.24      179.39     89.03 o 
  -8   2  28        5.32       15.05     78.76 o 
  -6   2  28       84.09       86.24     85.11 o 
  -4   2  28      265.09      192.34     49.31 o 
  -2   2  28       12.07      -11.68     75.16 o 
   0   2  28      331.54      356.27     79.82 o 
 -19   1  29      245.46      393.15     42.98 o 
 -17   1  29       12.65       15.24     24.05 o 
 -15   1  29      110.28       85.12     25.40 o 
 -13   1  29      176.58      227.98     29.87 o 
 -11   1  29       83.93      111.23     25.20 o 
  -9   1  29       28.56        0.26     21.00 o 
  -7   1  29      284.16      274.15     34.46 o 
  -5   1  29      151.01      130.68     29.08 o 
  -3   1  29      149.73      127.48     28.24 o 
  -1   1  29      139.42      180.70     53.86 o 
   1   1  29       24.85       16.39     48.22 o 
   3   1  29        0.20      -38.90     45.76 o 
 -14   2  29        5.57       14.42     51.50 o 
 -12   2  29      506.51      471.59     63.27 o 
 -10   2  29       63.76       65.91    103.38 o 
  -8   2  29      454.37      416.89    102.80 o 
  -6   2  29       21.19       64.32     82.42 o 
  -4   2  29      988.83     1149.07    127.22 o 
  -2   2  29      946.37      960.57     79.54 o 
 -18   0  30      889.75      813.33    107.98 o 
 -16   0  30       64.28       25.22     36.34 o 
 -14   0  30      642.06      692.26     89.32 o 
 -12   0  30      742.57      790.39     68.73 o 
 -10   0  30       29.40      111.05     38.39 o 
  -8   0  30      605.96      520.99     58.62 o 
  -6   0  30        0.00       35.64     34.31 o 
  -4   0  30       17.11       -4.41     48.81 o 
  -2   0  30        0.22        0.38     49.46 o 
   0   0  30      237.44      298.89     99.34 o 
   2   0  30      299.96      343.20     91.71 o 
 -17   1  30       99.40       87.20     28.12 o 
 -15   1  30       69.64       26.15     24.18 o 
 -13   1  30      647.13      711.19     42.30 o 
 -11   1  30        4.72       -0.99     22.58 o 
  -9   1  30        1.69       14.38     21.85 o 
  -7   1  30        6.42       13.98     25.94 o 
  -5   1  30       38.99       33.50     25.99 o 
  -3   1  30      210.11      182.60     34.13 o 
  -1   1  30      629.42      799.13     83.98 o 
   1   1  30       42.90      -30.74     77.38 o 
 -10   2  30       70.57       84.62     44.36 o 
  -8   2  30       50.26      102.04     82.47 o 
  -6   2  30      322.95      292.28    101.87 o 
 -15   1  31       56.37       46.76     26.55 o 
 -13   1  31      495.63      676.22     42.39 o 
 -11   1  31       49.69       37.35     24.87 o 
  -9   1  31        0.90        7.72     25.01 o 
  -7   1  31      465.60      524.58     40.80 o 
  -5   1  31        2.35       18.62     29.68 o 
  -3   1  31       22.53       23.82     37.60 o 
 -14   0  32       76.72       48.05     38.68 o 
 -12   0  32       80.93      100.70     41.78 o 
 -10   0  32     2051.83     2035.58    113.28 o 
  -8   0  32      463.11      589.13     63.79 o 
  -6   0  32       83.41       78.92     40.51 o 
  -4   0  32      522.75      469.89     82.22 o 
 -11   1  32      562.98      518.19     38.19 o 
  -9   1  32      168.83      193.22     29.30 o 
  -7   1  32      691.33      805.27     57.41 o 
                                                 
